# Supplementary material for: Comparing Genomic Signatures of Selection Between the Abbassa Strain and Eight Wild Populations of Nile Tilapia (Oreochromis niloticus) in Egypt
Source: Front Genet. 2020 Oct 15;11:567969. doi: 10.3389/fgene.2020.567969 (PMC7593532; doi:10.3389/fgene.2020.567969)
Supplement: Supplementary file 1 [file Data_Sheet_1.zip]

Archive with 9 entries (9 files):
- SupplementaryMaterial/SupplementaryMaterial_1.xlsx
- SupplementaryMaterial/SupplementaryMaterial_2.pdf
- SupplementaryMaterial/SupplementaryMaterial_3.pdf
- SupplementaryMaterial/SupplementaryMaterial_4.pdf
- SupplementaryMaterial/SupplementaryMaterial_5.pdf
- SupplementaryMaterial/SupplementaryMaterial_6.pdf
- SupplementaryMaterial/SupplementaryMaterial_7.xlsx
- SupplementaryMaterial/SupplementaryMaterial_8.pdf
- SupplementaryMaterial/SupplementaryMaterial_9.pdf
