# Supplementary material for: Comparing Genomic Signatures of Selection Between the Abbassa Strain and Eight Wild Populations of Nile Tilapia (Oreochromis niloticus) in Egypt
Source: Front Genet. 2020 Oct 15;11:567969. doi: 10.3389/fgene.2020.567969 (PMC7593532; doi:10.3389/fgene.2020.567969)
Supplement: Supplementary file 1 [file Data_Sheet_1.zip › SupplementaryMaterial/SupplementaryMaterial_1.xlsx]

## Sheet: Sheet1
Supplementary Material 1.	Linkage group and linkage group position for all 9,827 SNP sequences compared to the Orenil 1.1 genome (GenBank Assembly Accession: GCA00188235.2). Corresponding linkage groups and linkage group positions for each SNP sequence are reported.
AlleleID	Trimmed Allele Sequence	Linkage Group	Linkage Group Position
17019264|F|0--37:T>C	TGCAGGTGCAGCTGGAACACTTACAGTCGAGGTAAGATATGCGTAAATCTCTTTGCACCCG	LG1	29513823
11390077|F|0--11:C>T	TGCAGGGAGTGCTTATGAATGAAGTCACCG	LG1	27701763
11385909|F|0--26:G>T	TGCAGATTGCTGTTGTTTTTCTGAACGCCTTTCTGTTCCAGTTTTGTTTAACCCTTAACTGGCCCGAGA	LG1	27701787
11387203|F|0--66:C>A	TGCAGGGAAAAAATTACAATTACAATTTTTTACAATTTCAGTCCAAAATCTTAGCTTAGAGAACAACTT	LG1	16410451
17888376|F|0--57:G>T	TGCAGTATGTGAATTTTACCCAGCTCGGCACAGTCGATGAGTAACAAAAAGTGGAACGTAATGCCTCCA	LG1	5224953
11385585|F|0--31:T>C	TGCAGAGACGCGTTGAAAACGTGAAGGAAATTCGAAGCAAAAGCAAGATCAACACCATCAAAGCTGGAA	LG1	18237682
17008078|F|0--67:G>C	TGCAGTCCAAAACCGATGGAAGCTTTGCTATACTTCTAGCAAATGAACGGGTATTTAAAATGTCACTGC	LG1	10367270
17026312|F|0--67:G>A	TGCAGGGGACGCTGTGCGCGCGCCAGCGGCCGCTTCATCCTCTAAAAACGTGACGAAGAAGAGCGACGC	LG1	29651430
11389806|F|0--41:C>T	TGCAGCTTCCACCTTCTGCCCCCGCGGCACAAATACATCTGCGGCGCTCCG	LG1	29342390
22644988|F|0--8:T>C	TGCAGATGTGCGCGCGCGCATGTGTGGCAGAGTTAGCGGTGACGGCGATGTCCCGTCCG	LG1	29558296
11389974|F|0--8:G>A	TGCAGGCAGGAGGGGGGTTGGCTGAGGTGAGCCG	LG1	10794255
17007693|F|0--17:A>G	TGCAGGATTGCATTTTCAAGCAACACCAAACTGTAATTTCCCCATCAAGTCATTTAAACACATACCTTG	LG1	21332595
22642763|F|0--11:A>C	TGCAGCACTAAAAGACTCCAAACTTCCCTGCGTCACTTTCCG	LG1	10780017
11395301|F|0--24:G>C	TGCAGAGTGAAGTCAGTGTTCTGAGGGATGATGTCAGGAGGTGCACCAACCAATGTAAGAGCAACCCGA	LG1	27399240
11395879|F|0--17:A>G	TGCAGTCAAGTAAAAATATCAATTACAAACCATTTCCAAGACAGTATTTAGACTTTGAATCACTGATGT	LG1	18167380
22642083|F|0--53:C>G	TGCAGTCATTAAAGTGTTTTTTCCTGCCACAGCCACTGATGCCAGCTTTTGTGCTTCTGTGTTGCAGTT	LG1	23912197
17879113|F|0--55:G>A	TGCAGTTGTTCCATTCTGTGCTCATTTCTGTGCACATTCAAATACCAGTACCTGTGCCTACATGCGGAC	LG1	5174574
17014959|F|0--5:A>G	TGCAGACTCCTCTCTGACTAAGAGTCCGAAAACCAGAAAACATGCCG	LG1	28111368
22641618|F|0--50:G>A	TGCAGCCCTGTCTCCAGTGGGGTGATGGGAATTAAGATCTGGCAGCCCCAGCTGGGTCAAGGTGGCTTC	LG1	23959463
22641913|F|0--35:T>A	TGCAGGGCCAACATGAAGCCACTCGCTTTCTGTTTTATTGGAATCCCACTGAGCAGGAAATGAAGTCCC	LG1	28322724
17012908|F|0--37:G>T	TGCAGCCCGAACAGTCGGAACCCAGCCAGCTGGAGGTGAAACGGTGGATGGCTAGGACGGAAGCGCCGA	LG1	24718654
17878716|F|0--52:G>C	TGCAGGGAGGAAAACCCAGCTCGCTGCTGGACATCACCCGAGGCTGGCATTTGAAGTTTTTTCATCCGA	LG1	28101456
17015676|F|0--18:C>T	TGCAGTGGTGACTCCCCCCGCCTTCTGAAAGGCCCAGGGGAAGTTGAGCAGTCCG	LG1	13277075
17884880|F|0--42:T>G	TGCAGCTGTGGAAGGGGGTCGTTAGAGACCCGAGGCTTCATCTGGGCTCGCTTCAGCACCTGGACAGCT	LG1	18364019
22642565|F|0--15:T>C	TGCAGACAAAGCTACTCTTTGGCATAAAACGACTCCG	LG1	29041730
11386291|F|0--51:C>A	TGCAGCCGAGATGATCTCCCTCCTGGCCATGGCCACATCCTCCCTCCTGCCCGTCACCACGAAAACGGG	LG1	28927852
17013020|F|0--44:C>A	TGCAGCGGACTTTGAGCTTTATAACCCCGTAGACATTTTACATCCACAAAGCACTTCAGCTTTTTAAAA	LG1	28378196
22641928|F|0--5:A>G	TGCAGAGGGGTTAGGGTAGTGTAAGTGCTGCTCGCGCTCATGCCAGGGGGGGCTTCACACATGCTGATG	LG1	19252420
11387030|F|0--14:C>T	TGCAGGATTTCACCCAGGCTTTTTGTTTTTTCCCATGGACATGCCTGGTCTGTGGAGCAAAGCTGAGAG	LG1	24264124
11386773|F|0--26:G>C	TGCAGCTTCAAAAGAAAGACTTTACTGCTTTCAAGCAGTTTTCAAAGTCGGGTATCTTATTAGCAGGCA	LG1	3461651
11392525|F|0--26:C>A	TGCAGCTTTAACAGCCTGATTGTTGGCGTATATCATGATTAATCTGTAAGAGCATTCTTCTTTGTCACC	LG1	13988021
11386157|F|0--15:A>C	TGCAGCATATTTTCAACTACTGCCAAGGAGCTTGGAAGAGTAATGTTAGTAATGCTAACACCATGACCA	LG1	15588912
17016958|F|0--17:C>T	TGCAGCAAAGCCTCATCCCTAATCAAATAAAACCAGATGAAAGCACCAACGGTAGTACCTCTCCCTGTA	LG1	20777641
11396602|F|0--9:G>C	TGCAGGGGCGCACATTTGATCCTCCCCATGCCTCCCCG	LG1	1392087
17885645|F|0--19:C>A	TGCAGCTAAACGGGAAGTCCCAGCTACCCG	LG1	20243637
22641667|F|0--5:C>T	TGCAGCGCACAGCTCATGGACAGTTAACCACAAACGATCTGAGGGGATTTTCCTGCCTGAATGAAACCA	LG1	28491044
17884943|F|0--32:T>C	TGCAGGATATCAGTTTATTTGAATGAGAGTGCTAGTCCAAGACAGTCTTTTAAATAGTGGTAAAATCTT	LG1	23002638
11388016|F|0--48:G>C	TGCAGTGTGTGTGTGTGTGTGTGTGTGTTTGTGTGTACACATGTGCATGCTTGCTTTACTTGTTCAGTG	LG1	9658615
17021510|F|0--18:C>T	TGCAGACACACAGTGTTACTCTGTCTATGTCTATATCCACTTTTGTCTCCG	LG1	26606796
11387465|F|0--67:C>G	TGCAGGTTGCAGATTCCATTCATGATGCTACTGAACGCATTCAAGCTGTGTGAGACACCCGTCGTGACC	LG1	11306209
22641633|F|0--63:C>T	TGCAGCCTCTGCTGCTCCACCTGGCTCCTGTTCTTCCACAGTGGGGGGCAAGCACGGTGAGTCCCTTTC	LG1	18783342
11387692|F|0--40:T>A	TGCAGTCCAGAACTTTCACGAACTGAAAAAATTTGGCACATCATGAAACAAAACTAGGAGAAAGAAGAG	LG1	19768165
17013058|F|0--7:T>G	TGCAGCGTTCCTGCCAACACACTCGAGCCACCCACCAACTCCTGGGAACACGCTCTGTTCTCACCATGT	LG1	10947226
22644017|F|0--26:G>A	TGCAGATGTTGTTAGACACTGTTAACGTCTTTGAGCACTCTGAATTCGACAAACAGGGTCCG	LG1	5367846
11393307|F|0--62:G>A	TGCAGTGGTGCTGGTAGAAGAAGGGATGCTCCGAGATTTATGAGAGATTTAAAGGGGAGACAGAGCCGA	LG1	25675774
11387116|F|0--49:C>T	TGCAGGCCTTCAGTGTGATTATCTGCTGATCTGTGAGCAGTCGTGTTTTCACCGCTGAGAAACCTTTCA	LG1	29386182
17883045|F|0--39:A>G	TGCAGAAGATTCCATAAAAAGGACGATATGGATGCCGTAACCCG	LG1	29921522
11391574|F|0--43:G>A	TGCAGAATGGGGAGACGAGGGAGGGGGAACAGCGACAATTAGCGAGAACCTTTAAGTGAAAATCCTCAT	LG1	22961203
11394156|F|0--25:A>G	TGCAGCCATAAAGAGCAGGAATATAATATTTGTGTGGGCCG	LG1	25173442
17883620|F|0--24:T>C	TGCAGAAAGCCAGATTTGATTTGATTTGGACGAAAGTGTCAGCTCGAGTCCG	LG1	28956023
11387665|F|0--40:C>A	TGCAGTCAGATCAGAAGATTAATAACTGTCTCGTCTCTATCACGGCACCTGTGTACGTTGGTTTGAAAC	LG1	29569155
22641813|F|0--33:A>G	TGCAGGACGCCCCGCTAATTAGGCCAAAATTTCAGTTTGATCCGAGCTGGGCATGTTGTTCTTTGTCGC	LG1	12124139
11394721|F|0--20:C>T	TGCAGTCCTTTGAACAACTTCCATAGAAATTAAGGAGGTAAGTAGCAGCCCG	LG1	3017487
17882425|F|0--18:T>C	TGCAGGTTGTAAGTTAGGTTGACTTCTGGTGAGTTTGAAGACCATAGCGTATGACTCACATGATTTTCA	LG1	9382515
22642877|F|0--5:C>T	TGCAGCCTGCTGTCCTCAGCCCTGCTCCTCCCG	LG1	12206822
11394244|F|0--20:A>G	TGCAGCGCTGGCAGATCTCCACGAAGCAGCACGACTCTGCCCGTCCAACCGGGAGATCCG	LG1	5460500
11388903|F|0--20:C>T	TGCAGAAGTCGGAGACAGGGCGAGTTCAAGAGCCG	LG1	1304683
11389505|F|0--18:G>T	TGCAGCCAGGCTCTCCAGGCTTCCCCGTTCTTCTGTGATTGAGTGATGCTCCG	LG1	663573
11390199|F|0--13:C>G	TGCAGGTCTTGCACTGGGGCTGAACAAACGCGGGGACAAAGCTTCCG	LG1	4399137
17013759|F|0--7:T>C	TGCAGTATACAAACAAATCGTGTATGTCTGTCAGTGTGAGTGTGTTGGAAGATCCAAGCGCACACGTAC	LG1	24576333
11392019|F|0--44:C>G	TGCAGCACCCAACTAATAGGTCTATGTCACTCTTCACTTCACTGCCAGGCCTGCTGTGGTTCTTGCTGC	LG1	18803082
17022581|F|0--52:A>C	TGCAGATGCAATGTAAATTTGATAATAAATGCATCTCTCTCACTGGGTACTGAGGTACCTTTATATGAC	LG1	25294668
17884690|F|0--29:C>T	TGCAGCAGCACTTAGAGGGGGGAGGAGGGCGGCTGGGCTTGGTGGTTTACGCCTTCTTCTGCTCTGAGC	LG1	28320607
11387935|F|0--39:C>G	TGCAGTGGCCAGTTGGGGGTGAGGGGAGGAAGACAGCACCGAGGACACACTGTGGAAGACAATCACAGC	LG1	18874577
22641451|F|0--8:T>G	TGCAGATGTTGCCGGGCTTCGGCGGGTCACACAATCACACGTATTAGCATTCCTGATAGAGGGAGCCCG	LG1	12105803
22641660|F|0--10:G>A	TGCAGCGAGCGGGGGGACCATTAGGAGACGGTGGGCAAGAAAAAAAAAGGCGCTTTATTTGCAACACAC	LG1	2204905
11387285|F|0--14:G>A	TGCAGGGGAGTGGAGAGTGGAGTAATTCCAGCTCTCTTTAAAACAACTTCTCAGCACGGATTCCGTCCT	LG1	3535402
22642036|F|0--13:C>T	TGCAGTACTGGAGCATGCATCATGTCCATGCATTAATAAAAGGCAACTATGCTATCATTATAAGCACCA	LG1	21915017
22643920|F|0--35:G>A	TGCAGCGGAGTTTGAGCCCAGACACGACTAATGACGTCAGACTTGAAGACCG	LG1	15469616
11391564|F|0--66:C>T	TGCAGAATAATTCCCCAGAAAAGGCAGCCCTCGTCCTCGCAGCGGGAGCGACTCGGACCGCGGCTACTT	LG1	29169245
22642570|F|0--10:C>T	TGCAGACAGACGCCACAGAGCCAGGGTGCAGGCTGCCATCGTGACTTCCCCCG	LG1	9646428
11396492|F|0--21:G>A	TGCAGCTGGTCAGCCTCACCAGTCACATGCTGGGGGCCG	LG1	12905680
11386644|F|0--25:G>A	TGCAGCTGACTATGCTGGACTCCTCGTCGGTGCTGGTGAGCTGGCACCCTCCACTGGAGCCTAATGGTA	LG1	19566297
17025154|F|0--53:A>G	TGCAGGAATGCTTTGCCTCCTCGTGCAGCTCTGAGGAAATGGTGCAGGCTGCTACTCGATCCG	LG1	28937882
11385685|F|0--16:T>C	TGCAGAGGAAGCAGCATAGAGGACTTTCCCTGAGAATTTTAGGTTCTATCCAAGTTTTTAAAGCTAATT	LG1	28491272
17016896|F|0--45:T>G	TGCAGATGACTTTCAATAAACTGAACGTAAGTGGCATAACTGACATAGTATGTAGACAATATTGTGCTG	LG1	10839022
17885783|F|0--21:C>T	TGCAGGTGCTCAGGGCACTGTCGAAGCGGATGAAAACAGCTTGGAGGAAACAACCG	LG1	13495168
17886484|F|0--10:T>G	TGCAGACTGTTCTGGAGCAGAATGGCTAGCGAACATAAACACAGCAAGGACATCAAAGGCCG	LG1	20981119
22644397|F|0--52:C>T	TGCAGATGCCGGAGTTGAGGTGGTGGGGGCGTGGGAGAAGCTGGGTCAGCCACATGGCCG	LG1	24017415
11394456|F|0--5:G>A	TGCAGGCAGACTTGTAGTCTGTAGTAGCTTTTCAAGTCCG	LG1	13900376
22643999|F|0--45:G>T	TGCAGAGCTGATTCTGAAGACTGTTTCTAACTAAACAGCTGGTTTGAGATCTGATTTACCTGAATTGTT	LG1	16088812
11394943|F|0--23:C>T	TGCAGGCGGCTGACCTCTGTGAGCGGCGCCACCACAGCCG	LG1	770890
22643159|F|0--45:G>A	TGCAGGGTTCAGAATTGGATGTGATGTCATAGGGTGAGAGGCAGAGTGTACCCCG	LG1	18100072
22641634|F|0--55:G>A	TGCAGCCTGAACAGGATGATGAAAGCCTGCTGGTGCGTCTGGTGGGTCTCTCCGTGTGTGTGTGTGTGT	LG1	27888610
11395371|F|0--46:G>C	TGCAGCACATGCTTGAGGCTGTCTATCATAGCTGGACTGGCCATCGGGCATACCGGGCATTTGCCCGAG	LG1	25742174
17012783|F|0--57:C>G	TGCAGCAGGAAATGGATCTTTCTCATGTTTAGATTAGAATCAGCATGCTGGTAGTTACAGGCCG	LG1	29181307
11389022|F|0--51:C>T	TGCAGAGAAACTACAATAAAACTACAACTACAATAAAAAAGGAACCTGTGCCACAGCCCG	LG1	29470573
11392128|F|0--10:C>A	TGCAGCATTACAGGGGAATGTGGTGCTCTACACACTTTAAGAGTAATTAAAAGCGATTGAACAGCTGTA	LG1	21210865
11394614|F|0--18:C>T	TGCAGGTGTGCTCATGCACAGAACCACAGATGAGAGCAGACGTGCAGCCG	LG1	29959399
11394054|F|0--46:G>C	TGCAGCACATGCTTGAGGCTGTCTATCATAGCTGGACTGGCCATCGGGCATACCG	LG1	25742188
17881605|F|0--21:G>T	TGCAGACTCCACCCACTTCTTGTCCAGCTGAGAGTAATGGTTATTGAGTGAGCTGTCGATGGTAAAGAA	LG1	9369446
11386727|F|0--52:C>A	TGCAGCTGTCTTCATTGCTTAAATAGCACCGCTCACAAATCCGTTTAATCCTCTCAGCCTTGGCCGAGA	LG1	1390110
11398358|F|0--32:C>G	TGCAGGAAAAGGGGAGTTAATGTGTGCAGGAACGGGAGGGGGGTCCTTTGTGGTTGTGTGTGACTGCGG	LG1	30662485
17020432|F|0--58:G>A	TGCAGCCATCAGCAAGGCAGATCTAGAGGCCAGCAGAAGAGAAGGGACGGGTTGTATCGGCACCACGCT	LG1	28097536
17018781|F|0--16:T>C	TGCAGAGAGTTGAGGTTAAAAAGGGCACCGTGGAAGGGTACACCG	LG1	19227379
17020157|F|0--57:C>G	TGCAGAGATTGTTTAATCCAAAACTCGTCGCGCGACTGCGATGGAGTTCGCCAGGTTCAGATTGTTTTA	LG1	1935291
17012210|F|0--63:G>A	TGCAGAAGTATGCGTACTACTGATCACACTGGATTCTGAGTTTTCCCTGTTTTTGATGTGCAAGTTGAC	LG1	9692378
22644653|F|0--30:G>T	TGCAGGATTCGGGACAACTTGGTGTTTTCAGGAATACCGGAGAAGGCAGAAGAAGACCCG	LG1	11255786
17019418|F|0--30:C>T	TGCAGTGTTGATTTTTCAAGTAACTCCCAGCTGCCG	LG1	3459037
11386461|F|0--48:C>A	TGCAGCGGCTGCAAGGAAAACAACAAACGAAATTACGAAAAAAAAAAACCAAAACAAAAAAACTGAGCC	LG1	9231912
11393330|F|0--25:C>T	TGCAGTGTGACTATACAACTCCCTCCCTCCACTGCCTCCTCGCCAGATCATCCCATCAACCG	LG1	28858989
11389509|F|0--7:G>A	TGCAGCCGTGAAAGAGACCTTAAACTTCTAAAAAACCCG	LG1	14654288
11397658|F|0--45:G>A	TGCAGAGGCGGTGCATGTTAAACCTTGGTCTCCTGCCATATCAGTGGCTGCCCGAAGCCTTTAACGGCT	LG1	27992728
11392867|F|0--8:C>A	TGCAGGTACAGAGTGTGAATAGTTCCTTCACTGTAGGCAGTGCTGGAAACACAGGAACCCTGAGAGCAG	LG1	12812828
11397437|F|0--5:C>T	TGCAGCGCAGATGAAGCTGGCTGTAAGCTCAGCCGTTCATGCCCCG	LG1	12420371
11385873|F|0--28:G>A	TGCAGATGGCTGCGCTCGCACACAAACTGCCACAGAAATCCTTTATCATACATACAAATACACCCGAGA	LG1	24813601
17009721|F|0--8:A>T	TGCAGATAAGGCATCAAAGAGCAACTTGTAGTGTCCG	LG1	5561452
22641335|F|0--57:G>A	TGCAGAGATTGATGGAACACACAACTTCATTAACAGCATTTTTAAAATCCACACCAGGAGAATCCCTTT	LG1	20097626
17882552|F|0--48:C>T	TGCAGTGAACATGTTAGCGGCAGAAATGATGGCGTGTTCTGACCGAGCCGTGGAAACTCTCTGAGCACC	LG1	29025364
22642194|F|0--28:T>C	TGCAGTGGCCTTTCATGGTGGTGACAGATGGAGGGCATTTATCCTAATGACACAGAGGACGTCCAATCC	LG1	8236882
11389734|F|0--28:T>C	TGCAGCTGACAGCTGTCACCTCCTGTGTTAAGATCTGCTCATCTCCTCCCG	LG1	16797536
22642098|F|0--52:A>G	TGCAGTCCGTCTCCTCCGCCACTGACATCAATTCCTCATGTGAGGCATTTACATTTTCAACAAATACAC	LG1	29981044
17882785|F|0--36:C>T	TGCAGCCACTGTGGAGCTCCACATTAACTGGAAACACGTGACTTCCACAGTAGGCGGAAACACGTCTAA	LG1	30176574
17025759|F|0--21:G>A	TGCAGATCTGCCAGTTGTGGCGTCGTGCACCTCATGAGTACCTGGACTGTGCTTCTCCATTGGCATGCT	LG1	19813793
17022641|F|0--19:A>G	TGCAGCAGCAGGCCAAGCTACGGCTGAGCGCGCTGCACGCAGCCGCGCACCTCCCGCAGATGCCGGCCG	LG1	28445271
11385268|F|0--47:C>T	TGCAGAAAGCACAGAGTACAACTTTAAGCACACTCCAGGTGTTCGTGCACAACTCAGTAAAGTGCACAC	LG1	9290022
22642882|F|0--39:T>C	TGCAGCCTGGTGGCTGTGTTTGATTTGGATCCGTCAGTGTGTGCACCG	LG1	27909576
11394517|F|0--12:C>G	TGCAGGGAGCAGCTTTTTACGCTGGGGGAGCCTGCAAACCTCCATCCG	LG1	6585
11385608|F|0--28:T>C	TGCAGAGAGCTGCTTTCACTGCTCTTTATTTCCTTTACGTTCTGGTCAGTTTAACCTCAACTCTGCCTC	LG1	7261973
11389242|F|0--37:C>T	TGCAGATGGACCCACGTAAGTTTCCAAAACAATTATGCGGACATGCTGGTTGAAAAACCG	LG1	11097195
11399209|F|0--5:T>C	TGCAGTACGGTTTTTATCTGGTAAAAGGAAATTTGAGCACATTACTCCG	LG1	11168512
17885237|F|0--16:G>A	TGCAGTGTGTACTTGTGCTCTTAGAGGAATTGTTCACAGAGGAAACCACAGACAGGAAAGATGTCTTGT	LG1	31180132
19450977|F|0--16:C>T	TGCAGTTAGCAGCAAACCCACATCAGTGACGTTCATCTCAGAGGGCTGCTGAGGGTCACGTCCG	LG1	29754963
11391967|F|0--66:C>T	TGCAGCAAACATCATAAACGCCTCTTGGACACCTGAAGACTTTCGGCTGACTCGGATAATTCGAGGCAT	LG1	27924971
17021951|F|0--17:C>T	TGCAGTGAACGGAGACCCGTCTCCTGGAGGCTACAGCGCCG	LG1	29648784
17013143|F|0--32:T>C	TGCAGCTCTATACTTGAGAGGTCTTTCTGTCATGTTAAACATCCCCAGGCCCGTGATCCTCTGGGGTCC	LG1	27985330
11391985|F|0--5:C>A	TGCAGCAAGTCTTTTATCCAGCAAAGGCCAGAGCTGGGTGCCATAATGATATTCATTTTCAAACAGGAG	LG1	10736837
17887052|F|0--21:G>A	TGCAGCAGTTTTCATACCACAGATAAATGTTGTTGGTCATTCTCTGTCACCGACCG	LG1	28701609
11385290|F|0--9:G>A	TGCAGAACAGAACAGAAAAAGAATTGATTAAGACTAATGCCTTGGACTTCATCAGCATTTCCTGACAAC	LG1	17434093
17007275|F|0--16:T>G	TGCAGCCAGCAGGGGTTCAATGCAAATGGGCGGCGTTTCATATTGGATAAGCAGGAACTCGCTGGCTGC	LG1	7102463
17882625|F|0--13:T>C	TGCAGTGTAAACATGAAGCAGGTGACAGAGAGCCGAAGCTAACGACCGACCACAACTTTCCCTGCTGAA	LG1	29895549
11399659|F|0--55:A>G	TGCAGGTGTGTGGAATCCTCCTTGGGCGTGGCCAGTCATCCACAGGCCTGACGGTACCTGTAGCCCGAG	LG1	19982861
11391912|F|0--11:G>A	TGCAGATGTCAGTGAAAGACCCATGGCACTGGGGCCAGCATATGGAATGACCAGTCAGCGGGGGAGAGG	LG1	3764659
11393346|F|0--48:G>C	TGCAGTGTTATACAGTATGTCAGCTGCCCATAATGAGCTCATTAGCAAGTCAACTCAAAGTATGGACTG	LG1	3100807
11385390|F|0--26:C>G	TGCAGAATTTAGAGTTCATCTTTAAACTTCACTGAATAACTTGTTTGCAGGAACACTACTATTTTTATT	LG1	9803089
11388025|F|0--63:G>A	TGCAGTGTTGAAGGAAAGACACGAGGATTTGCTTGTTAAGTATAAACAGGTAGGAAAAATATCGCCCCG	LG1	1390047
17012305|F|0--8:C>T	TGCAGACCCGATAAAGATGGAATCCTGGCTAGGCAGCACGCCGCTGACCTTCTCACCCCCCCG	LG1	11044037
11391481|F|0--18:A>T	TGCAGAAAGACACCAGCAAGAAGAAAGTAATGTTTGCAAAGGCATTACCTTGAGCTGTAACATGCACCC	LG1	19357094
11387143|F|0--34:T>C	TGCAGGCTCAACTCCTCAAACATCAAGCAGCCCTTTACATCTTCGGGGAAAAGTCACATCTAAGGGTGA	LG1	10988958
11392559|F|0--56:C>T	TGCAGGAAACCAAACCCCTGACTCCTCAATCACTGAGAAATCTACAGTAACGGCAGCGGAGGAAGTGAG	LG1	29725035
11395478|F|0--57:C>T	TGCAGCCTCGTGTATGCGCTGCTTCACGCTGGTCCTCGGCAGTGAGAGCGAGGCAGGCAGGCTGCACGC	LG1	29248938
11392297|F|0--5:T>C	TGCAGTGGCGGTGATCGCGGCAGTAAGAGGGGTTAACCCCGAAGTTACCAGGATGAGCCTCGGTTCAGG	LG1	28320308
11391555|F|0--28:T>C	TGCAGAAGGGGAAAAAAACTGATAAAGTTAGTAAGTCTATTTTTAATGTACCTGGAGCATGAAAACACC	LG1	18167909
17886502|F|0--17:G>A	TGCAGAGCTGAGAGTATGGAGGATAATCAGATTTCACATTTACACTCACCAAAATCATCCCCG	LG1	430474
11387401|F|0--50:G>A	TGCAGGTGAGTGATGACGCGGCTGGGCTCAGGTGTCACAGACACAGACGCGCAGCTTCCACTGGAACAG	LG1	30458119
17012793|F|0--58:C>G	TGCAGCAGGCTGCTCTGCCTCTGCTGTCCAATGAGGAGTGCAAGCAACACTGGGGCAGCAACATCTCTG	LG1	27516888
11387205|F|0--10:A>G	TGCAGGGAACAACATACTCTTTAACCATGTTACAGGGTAATGTTGACCCATCCATCTCCTCCCG	LG1	28953498
11395345|F|0--5:A>G	TGCAGATTTTGGCACTTCAGTGTGTTCCTCATAGCCCCAGAGCTCACTCCGTGCGAATGTGATGGAGTT	LG1	28659374
11398002|F|0--23:G>A	TGCAGTCTCTGGCTCTCCAGTGCGGTCAAAAGCAGGGAACCG	LG1	26153430
22643133|F|0--42:G>A	TGCAGGGCCATCAGAGTCTGATGGAGGTTATCGAGGTATCTGGCAGCTTGGATCCG	LG1	5996981
17012542|F|0--52:T>C	TGCAGAGTTTCTTTGGCAGGTCGGAGCAGGTTTCTAACTCTTTCTTCTTTGCTGCATCTTCACAGCTGA	LG1	29052225
22644154|F|0--44:G>A	TGCAGGGCCCACAGGAGGGAGAAGCTCTTAATGGGGAAAGCTGTGGTGTTGCTAGGCAACCCG	LG1	10911937
11392444|F|0--18:A>C	TGCAGCTGCTTCCTGTAAATGTCCATTAGAGGAGGAGGGAGAGATAAATCACTGCGTGTGAATCAGTTT	LG1	29093755
11385792|F|0--51:C>T	TGCAGATAATGAAATGTGTGTGCCTGTGTTTGATATATAAGTGTCGGGCATCAGTGGTGCAGACATAAT	LG1	16673229
11387602|F|0--67:T>G	TGCAGTATCCCTCCATACTTCACGCGGACTTCGGACCGCTAAATGACCTTCTGGAGGAGAACGAAACTA	LG1	13698484
17884481|F|0--37:G>C	TGCAGAAGGAGGCCGTGAGAGGGACACAATTAACCCAGCACTCATGCTAAAAGCTAAAGGTCAAGCTTG	LG1	882709
11391856|F|0--34:C>T	TGCAGATAGGTAGGTTTTGTGACTTATTTTTAACCAACACGAGTGACATTTGTTTCGCTGTCTGGTGGT	LG1	10474137
11390509|F|0--34:C>T	TGCAGTGCTAATTGAGAAGCACGTCGTTTGTGTACGTGCGTGCACGAGCGCTACGTGCCG	LG1	28937297
22641235|F|0--65:G>A	TGCAGAACGAGCCAAAATCATCACCAATCCCCCACCGTGCTTTGTTTGGATTTTCACCAAACATGGTGC	LG1	10835517
17017843|F|0--38:G>C	TGCAGGTTTTTCTGGCTCCAAATCTTCGTCTGCTCGGCGAGTAGCACATATGCACGATTGCTTTGAGTG	LG1	29295120
11388352|F|0--36:T>C	TGCAGCGACGACTGTCGTTTTAATGGAAGTAACAATTGTCTGCTAATAGCGAGAAGCTGCTGCTGAGAT	LG1	29201528
11396421|F|0--32:T>C	TGCAGCCGATTCATAAAAGTGTCAGAGCGCTTTACTGATGTGTCACAGCCG	LG1	28656986
22644432|F|0--37:G>T	TGCAGCCACTAAACACAGACGTGAAGCCCAGATTGTCGATCGCAGAGCCGAACCCG	LG1	27887563
11385326|F|0--17:C>A	TGCAGAAGACTACATTCCAAACCTTCTAACAACGCACGCCTCTGTAGCGTTTCTATGGCAACAGTACCG	LG1	4983547
11398679|F|0--19:C>T	TGCAGTTCCCCTCAGGTCACGTTTCAGCTCACTATTTTAATTGTCCG	LG1	11342501
11390598|F|0--30:G>A	TGCAGTTAATGAATGTGCTTATTAAACGAAGCCCATGCCCG	LG1	21576368
11387551|F|0--34:G>A	TGCAGTACCTCCTCACAGGATGAGAAGGAAGCCCGCCTTTGCTTGCATGCAGCCTTTTCTGAGCTACAG	LG1	7207983
11393162|F|0--48:T>C	TGCAGTCCTACGCAGACACTCTCCAAAGTCAAACTTAAAAGCTTTCAGTTACTCACAAAACTATGACGA	LG1	3681074
17009952|F|0--5:C>T	TGCAGCTCTCTCTGCATGTTATTTCCTCACGCCG	LG1	18864951
11392793|F|0--63:A>G	TGCAGGGAGGGGGTGGGGGAGCGTGGTGGTCAAATGGGATTTCCCTTCACAATAAAAGTCAGCATATGA	LG1	27692147
11386768|F|0--50:A>C	TGCAGCTTAGCAACTGAATCACACACCTCACTTCCGCTGACGTCATTACCATTTCTTCTTCTTCTTCTT	LG1	28267326
22644242|F|0--18:G>T	TGCAGTTAAACTGGTCAAGCTCTAACAACGAGTAGAAGTGAAAGTAAAAAGTGTGTGGGGACCCAAAGG	LG1	13436235
11394617|F|0--17:T>A	TGCAGGTTAATCCCAGGTCTTCACATCGCCG	LG1	5914119
17013547|F|0--16:T>A	TGCAGGGTGCTAGAATTTGAAACGATGCCAGGCTCATCTCTTGCTCCCAGAACCCTGCTGTTTTGTGTC	LG1	7679357
17013656|F|0--33:A>C	TGCAGGTTGATGGCATGCAGAGAGAAAAGAGGGAGGGGTGCAAGGTAACTCTGTTGAGCAGGCTGAGGG	LG1	10723496
11396891|F|0--26:T>C	TGCAGAACATTGGAAACACGGCGTAATCGTGCTGCCTGTGACTGCTGCTTCAGAGTACAATACCATTCA	LG1	15889431
11389450|F|0--49:T>A	TGCAGCATCAGGGAGGCCCAGCATCCCAGACCAGACAGCCAACTCCTCCTCCCG	LG1	2756559
11393903|F|0--33:T>C	TGCAGAGCTAAAAGCAGACTAATTATTCTCCTGTCACTCCTCAACACGCAGCCCG	LG1	4285349
17014325|F|0--21:C>G	TGCAGGTTTAGATGTGTCCTTCATCCAACACAGCTGATTCAAATGGCTAAATGACCTCCTCAGCATGTC	LG1	29079980
11395905|F|0--34:C>T	TGCAGTCGGCACCAGTAATATCTGGGTCGAGGATCGTCCAGTGTCTTGATGGACAATTGGATCCTCCGA	LG1	19270281
22644881|F|0--49:T>C	TGCAGTTTCAGAGTCATTTCACATCCAGCTGCTTGGAGCATGAACTCTCTGCTGATTTTTATCGCCATG	LG1	29139053
11389577|F|0--30:A>T	TGCAGCCTGCCTCACAGCTGTTCAATGAGCACAGAACCG	LG1	18765239
11395456|F|0--16:C>G	TGCAGCCGAGGAGCAGCTCATTCATTAAGTAGCCAAGTGAATGATGCAAAAGAAATTAATGAAGTATTA	LG1	27617793
22641355|F|0--19:T>C	TGCAGAGCTGCTCCTGCTCTTTGTTTGATCTGCTGCACACATGGTGAGTATGTTGAATAGTTTGAGTTT	LG1	27823330
11394794|F|0--35:A>G	TGCAGTGCTTCCTGTCCCCGCTGTAAAGCACGCTCACTCCTCTAATGACTCAGCCCG	LG1	30469232
11387835|F|0--5:T>C	TGCAGTGAGCAAGAAAATCAAGATGAACTGCTTCTTCACTAACTGTCCACTAGATGTCACTCTAGTCCA	LG1	7857582
11395586|F|0--48:G>A	TGCAGCTGCTCACACTTCAGTTTGTTTTGGCAGCTTTTAAATGCGGCCGCAGCTTTTTCTGATTTCACA	LG1	29648581
11397494|F|0--13:C>T	TGCAGGCTTAAAACGACCAACAGTCTCCTTTAAAGCAGACAGAGTTACCG	LG1	2480140
11395870|F|0--60:G>A	TGCAGTATGTTGGATACTGCTTCAAAATTACTGCTAATGTATCTCAGGTGTGGAGTGTGTGCATGGCAT	LG1	11280799
22644206|F|0--13:T>G	TGCAGTCCAGGAATCAGAACTGTAACAAACACAACAATATGCAACTCAAAGCCAGATGAGGAGGATGCA	LG1	13352616
11392918|F|0--31:T>A	TGCAGGTCTCAGTGTTTTCCACACCGCCTTCTTTTTCCAGCCTGGGAGGTTGCCAGTTGGAGTCAGCCC	LG1	29143475
11390413|F|0--51:A>C	TGCAGTCTATCTGGGTCAGATATAAACCTGACACGGTTTTGTAAACGGACTAAGGCCG	LG1	25741838
17013297|F|0--23:G>A	TGCAGGAATAACACTGTAACTTCGACACATTTGAAATATTTCTTACAAAGTCCAGAAGTTTTCCGAGAT	LG1	3826053
11393452|F|0--61:A>C	TGCAGTTTGATTCTCTGCACACTGCTGCTGAATGTTCTGACGGTGTCGAAGCACACTTAACATGTCTGG	LG1	23575453
11385673|F|0--33:A>G	TGCAGAGCTCCAGCTAACGCAAACTGCTCTCAGATGATGACAGAGAAGTCGAGACATGTGAGCTGTTCA	LG1	29024292
11392936|F|0--59:T>C	TGCAGGTGCACCCTGAATCTCCATCCCCTGAGTAATACAGCACTAACATATAATAGTACTTTGTTGCCG	LG1	4341420
17017493|F|0--10:C>T	TGCAGGAAGTCGAAGACCTTGTCTCCCATCTTCATAAAGGGCTTGAAGACAGATTCGGTGACACCGAGA	LG1	29042251
11401392|F|0--67:T>C	TGCAGCTAGCGTTAGCTGCTTAGCTAAGCGACGTTAGGTGCCTCCGCTAACAGCAGGCGATAACCATTG	LG1	12936624
11394101|F|0--39:T>A	TGCAGCAGTTTGCTAACGACACATGCTAGCATCCTGCTCTGTCCG	LG1	3408539
11392210|F|0--47:C>T	TGCAGCCGAGCAGTAAACGGACCGTCAACAAGTTGCTGTCGCCGTCTCACTGGATCAACTTTAAGCCGT	LG1	28267392
11392099|F|0--11:T>C	TGCAGCAGTGATTTTGCGTTGGTTGCCGTTTTGCCCCTCTACTTCTGAAATCAACCCTGTGTCCTCTGT	LG1	16209697
11387446|F|0--42:C>T	TGCAGGTTAACTGAATTAACTGAATGCACCTTCTGTGTGTCACATTAACTTCAGCGCCACTTTACGCTG	LG1	27490610
11388197|F|0--31:C>T	TGCAGTTTCCTGCCCTCAGCTTGCTAATGTCCAGTCCTTCCCTGATCGTCATCAGCAGTAGATTAAATC	LG1	16194120
17006825|F|0--68:C>T	TGCAGACTCGGCCACGACTCAGCTTGTCTGGAAGAGGCTGCCAAGACACCTGGATGTCTGTGGGGCTGC	LG1	13080300
11388027|F|0--7:T>A	TGCAGTGTTGACTGTGAAACCCAGAGGCATATCCAACACAAATCTAGCTGACTATATGGTTTAGCCTCG	LG1	5616462
11393985|F|0--28:C>T	TGCAGATGCACTCTGTGGGAATCTGTGGCTCAGATGTGCACTATTGGCAGAATGGCCG	LG1	9717023
11389763|F|0--13:A>C	TGCAGCTGCTGAAAGTGAGACCTCTGAATTTATCTGGGACCG	LG1	30100808
17878211|F|0--32:G>A	TGCAGATTAATTGCTGACAAAAAGGACGCATGGCCTAGACAAATGAGAAAGTGCAAGGTCTGGTGAGTT	LG1	5367308
11390414|F|0--21:T>C	TGCAGTCTATTTAAAGCGGCTTGGTGTATTTATGTCAGTTGTATACAGCGTGGAGGAGCCG	LG1	28057446
11387986|F|0--43:T>C	TGCAGTGTCTTTGTTTACTGTTTGCTCTTCAGTTGAGAGAAAGTTGAACGTCTCATCCCTCCG	LG1	27781317
11395810|F|0--54:T>C	TGCAGGTGGCGGTAATGAGCTGAGATTTGTTCCACTTTTTGCGGCAAAGCAAGATAAGGAGAAGGAAGA	LG1	25919807
11395602|F|0--18:G>T	TGCAGCTTAAGTTGTCGGGGTTTTGCGCACAATGACTGGCGGTGTACATCGCTCGTCTGCCCGTGCTCA	LG1	8002807
11387830|F|0--37:G>T	TGCAGTGACTATATAGTAATTGTGTATTATTTACCTCGGGTGAACGAGTCTAACTTGGCGTACTTTTGC	LG1	935874
11388878|F|0--8:G>C	TGCAGAACGTGCGTCCAGCACATAGACCG	LG1	30100782
17878896|F|0--61:G>A	TGCAGTCAGCCAAACACAGCGCCTCGCACAAGTTAACCCTTTCTAACAGTTCTGCCGCTGCGATGAGAA	LG1	10459423
11395781|F|0--23:A>G	TGCAGGTACTACCAGAGCGCCGCACCGCCGCGCACTGCCTTCACTTTCACCTTCACTCCTTCTCTGCGG	LG1	17396118
11395492|F|0--67:G>C	TGCAGCGACGGGGGTGGGGGCGTCCTACAAAGACGCCTGAACGTCCGAACGCCGCAGGAGACAGCGGGA	LG1	29024791
11393738|F|0--6:A>C	TGCAGAAATAAAAATTCAGTCACTGGTTTCCCAAGTGTCTGCTCTTTGTTATGGCCCG	LG1	26906474
11386133|F|0--43:G>A	TGCAGCAGGGCCTAAATGTATTACTTGGTGTTGCAAGCATCACGGTGGATCTAATCTGAATTTGCAGGG	LG1	3201403
11393015|F|0--15:A>C	TGCAGTAACTTAATAAGTCGAGTTAGGCGGATGCTGCTCTTCGGTCACTCCCACCGTGGGAGGACGGAG	LG1	7075769
11392458|F|0--12:A>C	TGCAGCTGGCGAAGGCAGTCAGCCATCTCATCACAAGCTGAAAGTGATGTGCTGATCGCAGTAACATCC	LG1	2833423
17008114|F|0--56:A>G	TGCAGTCTATTTACACCTACAGGCCTGGAGCCATTCCTTCAATGATGAAGATGTGCACATCCCG	LG1	8294624
17027350|F|0--55:A>G	TGCAGCTCAGCAGCCTGTGGGCTTTCCACCGCTCACACACATCAGGCGCGTCCACACTCCG	LG1	29738707
11393059|F|0--52:G>A	TGCAGTAGTGTCGGATACTAATGGTTTCTCGCCTTTGCACTCAAGCCCACCAGTGTTTAACTCTTGCAG	LG1	882446
17019237|F|0--9:A>T	TGCAGGGTCAGTGGCAATCCTTCCTGCCCTTTCCTTGAGCCG	LG1	28814576
11398271|F|0--21:A>G	TGCAGTGAGCTTTGTTGTCAGATGGAGGCAGTGTACAAAGTATGTGGTATAACCG	LG1	864984
11395179|F|0--21:T>C	TGCAGAATAATGAATGTACAGTGGTAGAATGTCGTTACCAGATGTTGGAATTAAACAGGACAGTCCGAG	LG1	14707708
11391990|F|0--65:G>A	TGCAGCACAAAAAGTCCATACTTGACTCTCCAACCTCCCAGCGACACAGCTCACCTGGTGTCTGTGTGT	LG1	29015121
11388847|F|0--38:G>A	TGCAGAAACTGTGTTCTGTGGTCTGTGTAATCATATCTGTCAGCCG	LG1	745200
22644531|F|0--7:C>A	TGCAGGGCAGCAGCACTGAGCCGTCACTGGAGGAGAAGTACCG	LG1	18409113
22644097|F|0--34:T>C	TGCAGCTGAACACTTGTGCAAATTTGAAGTCATTTACAACTGCCATCAGTTAAAGGTGGTTTGACGGTT	LG1	2900136
11392270|F|0--5:C>T	TGCAGCGCACTCATATTTCACATGTCACAGTGTGAAAGCAAAGAGGTGGAGTGCAGGAGTCCTTAGCAG	LG1	4299039
11391664|F|0--23:A>G	TGCAGACTCCTGCTGAGCACTCAATGGTTGCAGGCAGTGTGCGTGTGCTGTGGGAGGAGCTAAAGTTTG	LG1	18791773
11390067|F|0--16:T>G	TGCAGGGACCTGGGTTTAATTCAGCCCG	LG1	7160868
17023999|F|0--55:G>T	TGCAGAGCGCAATGCCTCGACGAGCCTATACCACAGCAGGCAACATCCCTGTTTTGATCCAAACGCATG	LG1	28150106
11387334|F|0--16:A>G	TGCAGGTACCGAGAACACTCCTCCTTGACTGTAATTGGTCTAATAACGCGACCCTCACCTCCCG	LG1	29896768
22641933|F|0--44:C>T	TGCAGGGTGAGAATAAGTATGGATCCTGTTTTTATTTATGCAGCCTTTTTGCTTCTAATTCCTTCTTCC	LG1	29417761
17007914|F|0--67:C>G	TGCAGGTCTTTGGGAAGTTATCTTGCGAGTATTCACCTTCTCACCTTTGTGAAAAGGGGAAAGCTGTCA	LG1	5314785
11385969|F|0--20:A>T	TGCAGCACAAAGTGTTGTACAGACTGCTGACACGTCAAAACAGCTCAGCAGCAATAACGTCGACACTCA	LG1	10918901
17017255|F|0--15:C>T	TGCAGCTAAAGGCAACTTGCGAGACTAATCTCACTCACTCAAGGGCAAATTTAAACCTTAACACTGACA	LG1	577106
11385467|F|0--66:A>G	TGCAGACATTTGTACAAATCACCTGGACAAATCCTAAAAGCATACTGAGATATCACAAGCACCCAAACC	LG1	11728085
11396861|F|0--16:G>C	TGCAGCGGAGGTTGGGGCCAGACACGGGCAATGAAGTCAGATTTAACGACCG	LG1	25392485
22644177|F|0--56:G>A	TGCAGGTGGTTTCTGTTTAATGGACTCTGTTCCTCTGAGCGCTGAGAGCCAGCGGCGGCCAGCAGCTCG	LG1	28440143
11391693|F|0--7:G>A	TGCAGAGGAACTATTAAGGCCACATAATAGCTAATCATATGCCAAAAAGCTGGCCCAACCAGCCAACTA	LG1	14548531
17013864|F|0--58:G>C	TGCAGTCTCCCAGCATGCACCTGTGGTAAAGAGGTTATTCAGCTCTCTGCCAGCTGAGGCACAGCTGAC	LG1	8306490
11390711|F|0--29:G>C	TGCAGTTTTTTCAGCCTTAGTTGCTTGAAGTTGCCG	LG1	27493033
17017769|F|0--38:C>T	TGCAGGTGAACAACAAGCTTGTTCCTCATGAATCTGCTCTGTGTGGTCAGAAGGAGATCTGTAACTGCA	LG1	29089166
11395605|F|0--32:A>G	TGCAGCTTACTGCAACTTCTGCATCCCTGTACATTTCACGTTTTAGAGAGGTAAAGTGTGAAATGGACA	LG1	1816596
11397155|F|0--61:C>T	TGCAGTAAAAATTTACGATGCAGATTTAGCTGCAAAAAACAACGATTTCAAAACAATAGTTCAAAAATA	LG1	27541342
11385243|F|0--36:C>T	TGCAGAAAATATGTAAACTCCCAATCAGAGAAAGCTCGGGAGAATTTAGCCATGATGATATTTTAGAGT	LG1	18937994
17878829|F|0--35:T>C	TGCAGTAAAAGCAGCGATCTTTTCTCTTATTCCTGTGTGTCTGGCTGCTTCGAGGTGGCTCTGGCAGTG	LG1	28588682
11394806|F|0--19:A>G	TGCAGTGGCGTGCGCTGACATCACAACAGCCGAGTTTCTGTCCAATAAAACTCTGGCCG	LG1	30139486
11389826|F|0--43:C>A	TGCAGCTTTACCAGTGCCAACTTTGTTCTCATGAGCTCGATCACTAGTTTCAGGTCGTCCG	LG1	27422275
11397630|F|0--6:T>A	TGCAGATGATTCTGCTCGCACCATGTGACAAATTAGTCGACCACAGCCCG	LG1	28169159
11394307|F|0--41:C>A	TGCAGCTCGAATTGGTCGAGAAATCAGACTATGAATGCATTCTGTGATTGTCCG	LG1	25009180
17020569|F|0--65:G>A	TGCAGCTCCGCTCTCACCTGAACCTTTCTGTCCTCGATCACCTGCGCCGTGTGACCACGTGACCCGCCG	LG1	29618295
11385750|F|0--22:G>C	TGCAGAGTCTTGTCTCTCAAGAGTGCATAACTGTTTATGCGCCAGGAGAACAGTGCCAGCCAGGATTCC	LG1	7215787
17010393|F|0--27:C>A	TGCAGTTGTATTTGTTGTATTGTTGTCCGTTAAAGACAAGTCTCCCG	LG1	4535767
22641960|F|0--34:A>G	TGCAGGTCAGCTGACTGTTGAGGGGGGAAACTGCACTTATCCCCCAGGGTTGGCCTGCTCCAGTATTAT	LG1	10790717
17016589|F|0--35:T>C	TGCAGAAATAATAGGGGAAGGCAAGTCTATGTGTGTTTGTGTGTGTGTGTGTCTAGGAAGAGACAAAAA	LG1	8340272
17016902|F|0--55:C>T	TGCAGATGCACACCTGTGACCTATGACCCCTGCACCCCCAGCACTGACCTATGAACCCCAGCAGTTTGG	LG1	27865014
17022767|F|0--28:A>C	TGCAGCTCACTGTAAACAGAGCCGGGACAGTTTCTGGAAACGTTCCTGCAAGAACAAAAGGGGGACGTT	LG1	28317661
11401229|F|0--37:G>A	TGCAGATACATTTTCATCCGTTTTTGATCTTGATGATGCTTTGTTTTCTGAACAATGATGTACAATTTT	LG1	27958263
17010204|F|0--11:T>G	TGCAGGTTTTATTTACTTATCATTTACTCTACCG	LG1	4056288
11396929|F|0--25:C>T	TGCAGAGCCAAATCAGTGCTTCACCCCTGTTCTGCTGCTGCACTCTCTCTCTTTCTGTCACCTATAGGT	LG1	714786
11397523|F|0--8:T>C	TGCAGTACTTTCAAGGCTCACAAGGGGGCGACCG	LG1	13369623
11393550|F|0--40:G>T	TGCAGGAAACCAGTGAAAATCTGTCACGCGAGAAGAATTCGTCTCACAACTATTTCTACATCAAAGTGT	LG1	27876627
17017681|F|0--61:C>T	TGCAGGGAGTTCAGTGTGTTCCTGGAAGGAAACCAAATGTTGTCTGTGCAGCCGAGTGTGGCGCTAAGA	LG1	18293553
25972195|F|0--47:C>G	TGCAGTGGTGACGGCGGCGCATGCCGCAGCGCGGGCAGGGCGAGGCTCTTCTGCTAGTTCATTTTTAAG	LG1	29648380
22644079|F|0--31:A>G	TGCAGCGGGGGGAGGGGAGCAGAACATGGGAAACATGCAGACTAAAGAAGACAGACGGGCTCATACCAA	LG1	12103179
17023179|F|0--9:C>A	TGCAGACCACCAGCATTCCTGGACCTCCTCCTGTTCTTCCTCTAGACGCTTGATGGTACATTAGACAAA	LG1	27720923
17025786|F|0--30:T>G	TGCAGCCACAAGGTGGTTGGTGCCTGTCGTTGTGGTAAACCCCAAACCACATGGTGGAGACCG	LG1	28816945
23865874|F|0--13:G>C	TGCAGGACACACGGACACAGATGCATTGAGTTATATGAAGGAACCTCATTCCACCTTAAAATGAAATCT	LG1	9206458
16996892|F|0--28:C>T	TGCAGTGCACGGACATATAAATTATTACCTTTGTTTTGAACAAGTTGTTGAACGCACCGAATGTCACTT	LG1	3055049
17018062|F|0--12:A>C	TGCAGTGCAGATATGAAGCGAGAATCTGCTGGACCGCTCTGACCCGTTAAGTCTGTTTCACTCATGCGG	LG1	29166414
11386516|F|0--29:C>T	TGCAGCTACAAACTTCCCCGAGGGCAACACTGTTACCACGGCAACGACGGGCGTTGCTTGGTTACACTC	LG1	22901129
11391635|F|0--30:A>C	TGCAGACCTCAGCTGCTTGAGCCGTGAATCAAAAAAGAAGTCGACAGCGGACGCGTTGAATCATTGCGC	LG1	5016723
11391811|F|0--63:C>G	TGCAGAGGTTCCAGCACTCGCTTTGGCAGCCGTAGTGACGCAGATCTTCGTCAGACGATTCAGCGCACA	LG1	135090
17020461|F|0--22:G>T	TGCAGCCTATTGTTACCCAAATGAAAGTTTATTATTACAGTAAATTCGGTTTATTTGCCTATCTAGGAC	LG1	5236828
11389965|F|0--10:G>C	TGCAGGCACGGCCTGGAAAGTTTCTCCATTACTGGTAAGAACCG	LG1	13364134
17019214|F|0--44:A>C	TGCAGGCTTGTAGCGGGTTTGTGCATGATGCAAACCTGCTGCAAACCG	LG1	4496691
17019285|F|0--23:T>C	TGCAGGTTGATTGGCTTCTCTCTTCCCTTTCTCCAGATCTCCG	LG2	1592406
17885004|F|0--24:C>T	TGCAGGGGAAAGGCTCAGATCATCCTTTGGAGCTGATTCTCGGCTCTTCTGTGGGTTTAATTAAAGTTG	LG2	1941766
17025880|F|0--44:A>G	TGCAGGTCAGCGATGCGGATGGTCTCGGACAGCGCCCAGATGTAATTGTGCGCGAACCGCAGAGTCTCG	LG2	3740666
11391511|F|0--33:C>T	TGCAGAACACTTAGGAAACCTGGAAACATTGAACTTGATGGAACCTTGCCTTCATCTCCAGCAACATCA	LG2	1378893
22641473|F|0--37:T>G	TGCAGCAAACTCTCAGCGCTCAGAAACTTAACGAGCTTCTCCAAACTAACTGCTACTGTTTGTGTGTCC	LG2	583313
17878164|F|0--31:T>C	TGCAGATAATCTTTGTATCCACACCGACTCTTATATACCTGGGGCACATTCTTCATCTTGTCCG	LG2	21712036
11394191|F|0--16:T>C	TGCAGCCGTCGTGGACTAAAAAGCAGAAACTGTGAGATTCCG	LG2	1389794
11390391|F|0--22:C>G	TGCAGTCCGACCTGGTGTCTGTCAGGCAGTCTGGTACCGAGGGGGACGGACTGACCCG	LG2	18173149
22643142|F|0--16:T>A	TGCAGGGGCCTCTTGCTTCTGCTCTTGCCCCG	LG2	22733792
11390672|F|0--31:G>A	TGCAGTTTCCACCCCCTAAAGGAAGAAGCCAGGGCCCG	LG2	25564
11387327|F|0--57:G>A	TGCAGGTACAAACCAGTAACTAGGGCCATGCGATGACAGCGAAACACCTGCGCGAAAGGGAAGGAAAGT	LG2	5983459
17025123|F|0--14:T>A	TGCAGCTCCTTTTATTTAAGAGGGGCGCTGTTCAGCTCAGTGTCCACTTTGAAGCATCTAGCCCGAGAT	LG2	14752734
17006638|F|0--64:G>A	TGCAGGAATTCTTCCTCCAGCATTTGAGGGCATTGAGGAGAAGGAGGAGGAGGTGAACTCCACCGTAAA	LG2	3748899
11393887|F|0--17:A>T	TGCAGAGATGAAAGGAAAGAAACATCCTTCATCCG	LG2	3636899
11393269|F|0--35:T>A	TGCAGTGCTAATGAACGACAGATGTATGAGGTTCATGAATGAAGCAGCTTTGTGTGGTTTGCTCCGAGA	LG2	547487
17019278|F|0--41:A>C	TGCAGGTGTCAGTGTTTAAAGCGTTAATACTGACAGTGCAAATGGGCCCGCTATGGCCG	LG2	13666720
17886632|F|0--64:G>A	TGCAGCTAGCTTGCGGCTAAACAGACGTTCCATCCTGGGAGTATTTGGAGCCGTTTAGTTACTTGGTGG	LG2	491608
17018061|F|0--14:C>A	TGCAGTGCAGAGGGCAGGCTAACCGCTAGCTGCCAGCTCACAAGCATCACACACGATGTTAAATAAACG	LG2	3300892
22645145|F|0--66:G>A	TGCAGAATGAAAAACAGAAGGGAAAAAAAGAGATAAATGCCACCGTTCAAACCCTTTGCATCGACGGCG	LG2	13152093
11393128|F|0--14:C>A	TGCAGTCATAAAAGCTGACCAGACTAATTGTCACACAGCTCGGTGTCTGAGTCAAGCAGCTTCTCAGCC	LG2	18163796
11395666|F|0--34:C>T	TGCAGGACCTTTAGCATCCCGACGGCCACACACGCACCGACACTCAGCACACGCGGAGGAGCCGACCTC	LG2	3927049
11393873|F|0--47:C>T	TGCAGAGACTGTTGCATTGTGGGTTGTTTATTTGTAGAGAATCTTGTCGAGTCGGCCG	LG2	441490
17018949|F|0--47:A>C	TGCAGCATGTCCAGGGCTTTGATAGATTGGCCGACCAGGACACTATTACAGTAATCCG	LG2	14984437
19450399|F|0--26:C>T	TGCAGGTGCCAGGCCCACCTCGGGGTCCCTGCCG	LG2	5329353
11394868|F|0--11:C>T	TGCAGTTTATGCAGCTCTGTGCTCACACATGCCCG	LG2	13713975
17007454|F|0--59:C>A	TGCAGCTCCAAGTTAACGAGCAAACGGGTGCATTGCTGAGTGATTTGGGTGGACTGACTCTTTAGATTA	LG2	449376
22641736|F|0--29:G>A	TGCAGCTGCGTTTGAACTTACAATTTTACGACACACTTGTAATTGTTTTACATGCATATTGGAGATATT	LG2	1865197
17021174|F|0--33:A>G	TGCAGTTACAACAAATGCCGATAAAAAGCACGAAGCTTCTAATCTTGTTTTGCAGAATAGAGCCGAGAT	LG2	306890
17015606|F|0--35:C>T	TGCAGTCGTTTAGCAGCGCAGCATTCACCCGACAGCTCCTCACATCCG	LG2	2384263
17006630|F|0--20:T>C	TGCAGCAAAGTGTGGCCGCTTGCCTCAGTAAGAGGGGGCTGGGGTACATCAGCGATACATGTGCTGATT	LG2	610827
11396645|F|0--27:C>T	TGCAGGTTTCCAACATTATAAACAGTACATTTGCATAATGACTGAAAGTAGCACCACCG	LG2	492165
11396488|F|0--37:G>A	TGCAGCTGGCGCTCCTGTTCTGTCACGGCCATAAACCGGCATTTAAATCACCG	LG2	350518
17887172|F|0--17:C>T	TGCAGTAAAGTATACACCACTCAGAGTTAATGGGCTAAAACGTGCAACACCTCCG	LG2	597705
17024182|F|0--50:G>A	TGCAGCTTGTCTGTAGTTTTGCAGCTTTCCCAGCATGCATCATTGTTCCTGTGTTTGTGTTCTGTTCTC	LG2	14045803
11386781|F|0--13:G>A	TGCAGCTTCAGCAGTGGAAGAGATGCCTCTCACCCAGTCTGCATGCTGAGTATGGCACTGGAACGGTAA	LG2	11001598
11394753|F|0--48:G>A	TGCAGTGAAGGGAAGTCAGGAAAACAGGAGAGAAAGTGGGGAAAGACAGGCACCG	LG2	12498795
22643134|F|0--39:C>G	TGCAGGGCCCCATGCTCCTCCCAGCCAATCGATAAAGACCGCCTCCTTCCAAAGGAGCCG	LG2	3431127
11390639|F|0--26:G>A	TGCAGTTCTCTGTTTGAAAATGCCTTGTTGATGACAGTGTCAGAGGAGAATGGCCAAACCG	LG2	14293602
11394529|F|0--12:G>A	TGCAGGGCATCCGTAATCATGGCTTGCCG	LG2	566199
17026428|F|0--26:C>T	TGCAGCAGCACTCATTAATCCACATGCGCACGCAGCCAAGAGCCG	LG2	21292246
22641333|F|0--15:T>A	TGCAGAGATAGCCTTTGAAGAATTCAGTTTTGACTGGCTTAGACACTGCGACAGCACAGAGTAGGGGCT	LG2	13186100
11387845|F|0--66:C>T	TGCAGTGAGGCTGGGCCCATTCCCTTCGTCTCTGACACGAGAACAGCCAGAGGAGAACTGACGCTACTT	LG2	13474171
17884640|F|0--51:G>T	TGCAGATTCCACCTCCAGAGACATGATTATTTATGTGAAAACAGCCTCCAAGATGCACTCCTGAGTCCA	LG2	4121028
17878030|F|0--46:G>A	TGCAGACCATGAGACGTAGCTCTTGAGCTTTTTGCAATTCCTTTCAGAATTTTATGGTCTGTGGTGGAT	LG2	8821468
22642323|F|0--25:G>C	TGCAGTTTTTGTTTCTGTGTGTCCAGAGACTTGAGCAGTGTTTGGTTAATTGATGATTAACCAATTAAC	LG2	7568457
17027580|F|0--34:T>C	TGCAGGAGGACGCAGCGAGAGCGCTGAGTGACATTTGAATCCG	LG2	23054234
11395376|F|0--23:A>G	TGCAGCACCTGGCAACAGGGGGGAAAAAAGCACCTGAATAACTGCTAACAGCAACACATACACATACAG	LG2	21164404
17012353|F|0--33:T>C	TGCAGACTCACTTGTGGTTAGAGTTTCTAAAAGTAGAGGCAGACCCTTCAGCTATGAAGCCG	LG2	15530178
17016927|F|0--32:A>T	TGCAGATGTTTAGACGCAAAAACAGTTTAGACAACCGTTTTTAGGGAAGCGACGGAACCGAGTTGTGAA	LG2	20799558
11392994|F|0--59:C>T	TGCAGGTTTTCATTTACTACTAACGAGCGTGTAAATAATGAGGGGGGTAAATCCGACCCCGAGGTCTCC	LG2	3652076
22642058|F|0--27:C>A	TGCAGTATGTGTCAATGACTCCCTTGTCCCCCCTCCATGAAGATACCACATGAAAAAGCGAGAGTGCTG	LG2	22564158
17020551|F|0--24:T>A	TGCAGCTCAGCCTCGGGCTCGAGATCAAATATCTGCTGCCACACTCACACTGCTGCCAGTGTTTATGAT	LG2	2969605
11392827|F|0--12:C>A	TGCAGGGGAGGACCCCTCTGCCTCACGAGGACCAGCCGCCACATGTGTTGCGTGAGAATAAGTCACCCA	LG2	6423636
22644089|F|0--67:C>T	TGCAGCTCATGCATTCCAACATGGCTGGCTTTTGTCCCTGTCCAAATACATGTATACAAAAGAGCAACG	LG2	14813425
22645242|F|0--12:C>T	TGCAGCAGAAATCGAGACTCGTTAGACCG	LG2	2801472
17020019|F|0--16:G>A	TGCAGAAAGAAGCTAAGAAGAAGGATCACTTTAGACTGCTCCGTCTTACACCCCTGGAGATCTGCTGTT	LG2	21169985
17024796|F|0--23:G>C	TGCAGTGCTGAAGATTTGGCTCCGGCATACTGACAGGCCG	LG2	2980139
22644140|F|0--7:C>T	TGCAGGCCGCTCTTTTCTTTGAATGGTTTCCTGCCGTGTTATTGTTACGCAATGAAAAGATGCCTCAGT	LG2	10394932
17025484|F|0--26:G>A	TGCAGCTGGCGCTCCTGTTCTGTCACGGCCATAAACCG	LG2	350518
22642718|F|0--10:C>T	TGCAGATCTGCTGGGATGCAATCATCTGTGTTCTACGTAACAGCGTTTTACTTCCG	LG2	21989582
11392519|F|0--7:T>C	TGCAGCTTGGCTGAACAACCACTTGTGGGATTCTTTAGCGAGGACGTGGGCCCGTGTGGCAAAGAGGCT	LG2	14045960
11389881|F|0--5:G>A	TGCAGGACAGGGATCAATTTGCCATCTCCCTCCG	LG2	16524123
17878075|F|0--64:G>A	TGCAGAGAGAAAAGGGGAGGCGGGTGGAGGTGAAGGGATAGGAAGGACGTTTCTTCTTCTTTTCGCTTT	LG2	5384557
17887950|F|0--34:G>A	TGCAGCACTCAGATAAGAACGCTTCCACTCGAGCGCCCG	LG2	3224005
17017135|F|0--8:A>T	TGCAGCCGAGGAGCAGATCGAGGAGGAGCGCGTTTGCTGAGGAAGAAGCGTTCAAAAAGCGAGGAAGAT	LG2	23343263
11395510|F|0--48:G>A	TGCAGCGCTTGTTTTTTTTATGGAGGAAATGTTTGCTTTCGCTCGGAGGATCAATCAGCTCCG	LG2	20594919
17021040|F|0--47:C>T	TGCAGTCTAGGTAATGTATGGGGAAATGAAAAGATATACTCAGACAACATCACTCGCATTCTGGACAGA	LG2	20276912
11393112|F|0--32:C>T	TGCAGTCAGAAGAGCTCTTGTAGTCAACCCCCCGAGCCTCTCTCAGCATCTAACTCCACCCTGTCTCCC	LG2	12622983
11386178|F|0--6:G>A	TGCAGCGTGGACACGTTTCACTGATGACGACCACTCTCACTCCTGCTTCTTTCAGTCGCAATAATGGCC	LG2	1591496
17016618|F|0--63:C>T	TGCAGAAGAAAACAGTTAATGTACCCCAAAACAAACCTACATCATCTTGCAGGTTCACTTCAACTCCCA	LG2	24482583
17889328|F|0--52:A>G	TGCAGGGCGTGTATGCACACATGTCACTCGTTCCGTGTGAGAACACGTCAGCAAGCTACCG	LG2	185971
11392539|F|0--56:T>A	TGCAGCTTTGGGTTTTTTTGGGGGCCATACAAGTGCAAACATGCATGACTACCAAGTGAGTCACGATGG	LG2	5290718
17023582|F|0--23:C>G	TGCAGGCGTGAGGTAGGCGTAGACTTCTACACAACAGCTGACACTCAAAAACCG	LG2	10128666
11393261|F|0--5:T>C	TGCAGTGCCGAGGTCCTGCCAGGCAGCGGTGCTGTGGCACCGCGGTGGGGATCTGGTGAGCGGGACGAG	LG2	3095734
22641456|F|0--35:A>T	TGCAGATTCCAAAGAATGTGGGCTTCAAACAGCAGATGGGATATAGCAGATTTTCTTACAGTCCACAAC	LG2	5917898
11391483|F|0--47:T>A	TGCAGAAAGAGATGCTATTGCCTCTGGCATGGACAGAACTTGATTTCTTTGATGTGTTCTATAGAAAAA	LG2	22563999
11395866|F|0--10:G>A	TGCAGTAGGAGTACCGCTTACAGTGAGAACACCTCGAGGGCATGTTGGTCTAACACAGTGGTGTCAAAC	LG2	2980221
17025194|F|0--19:C>T	TGCAGGGCCTCCAAATGTCCTCAGCTGACCCCGCCCGAAACCTGTCAACGCATCTGTCAACAAGCTCAC	LG2	678037
17882111|F|0--11:G>A	TGCAGCTGTGTGCATCTGAAGACTTATTTCTCTTATTTTTTGTGCTAAAAAATCAATGAAGCTCGCTGT	LG2	529382
17884823|F|0--12:T>C	TGCAGCGTTCCGTGAATAACCCCGTTTGTTGGTTAATTCTCCATGGGTTTTAAGAGGAGGGAGGGTAAG	LG2	24442419
22641979|F|0--54:T>G	TGCAGGTGGAGATTCCCGGTACAGTAAAAGAATGACAAGCATTTAAACAAACACTTCAATGGAAATGTG	LG2	6988041
22641744|F|0--25:T>C	TGCAGCTGGAGTGTAACAGTCTTCATAAACTGTTATTCACATCAGTGATCTTGCTTCTAGACAGACATT	LG2	15965997
22643147|F|0--21:T>C	TGCAGGGGTAATTGATAGGGATCCAGCAAAGGTAACTCCCG	LG2	11542409
11397095|F|0--24:G>C	TGCAGGCAAGCACGTCTGTGCACAGCAACATGCACAGAGAGGCAGACCGAGGCCAGAGGAGATCAGTCA	LG2	3223703
22643143|F|0--7:G>A	TGCAGGGGGACGTTGTCTTTGCTGGCTGGACGCAGCATCGCCG	LG2	21293507
11394720|F|0--15:G>A	TGCAGTCCTAATCCCGCCTGATTGCACTCCG	LG2	19474848
17019121|F|0--30:G>A	TGCAGCTTTGCTAGCGCCAGCAGGACTTTCGATAATCCG	LG2	4274491
22641945|F|0--26:C>T	TGCAGGTAAGAGAATGTTCAGGACACCCACCAAAAACAATGACGCACTCAAGAATAGAAACGATAGTTT	LG2	14453136
11395955|F|0--66:T>G	TGCAGTGATTTCTTTGCCACTGTCGCGCAGATTTGGGATAACGAACAAAAGGATATTGTTTGTTTGTTC	LG2	19460575
17015056|F|0--10:C>G	TGCAGATTTACTTCTTGATTCCCTCCTAGCTTTAGCCG	LG2	24956882
11393226|F|0--10:C>G	TGCAGTGACGCCAGAGCCTCCAGTGAGTTCCCATCTCCTCACAAAGTGGGTATGTCCACGTCTGTGAGA	LG2	4718215
11393997|F|0--13:T>C	TGCAGATGGTTGATTGAGAATTCTGTGGTTGGTTTTGTTGGATCGTCCACAGCAGCCG	LG2	15059621
11389365|F|0--46:T>C	TGCAGCAGAATAAGTAGATGGGGGGAAATAAATAACATCTCTGCTGTTAATATAACCG	LG2	11002367
22641628|F|0--49:T>C	TGCAGCCTATTTCAGACAACCAGGTGGCAGCATGTGTTTTTGCAACTTATGACTTCCCATACCACCCAC	LG2	11581969
17019045|F|0--31:C>T	TGCAGCTATAAATAGCCTGGCGGTGCTATTACGGGGAACTGTTGGCTGCTGGAAACCCG	LG2	508616
17017812|F|0--44:T>C	TGCAGGTTCCTGCACGTTTCGTTTTATTGCATCACACGTGGATCTCATTTCCCTGCACGTCGCCGAGAT	LG2	852088
22642189|F|0--59:T>C	TGCAGTGGAGCTAATGAATAACATGCATAGTGAAGAATTTGATCAATGGTTGGAACTTATTTAATAGTT	LG2	20689509
17018711|F|0--32:A>T	TGCAGAATAAGGCTGAAACCCTCATTAATGCTATGATCACTTCCCACCCG	LG2	14984390
17878245|F|0--38:G>A	TGCAGCAATTTGTCCTCCACAACAGCACGTAAATTACCGTTTAGGAGACGACCGCGGGAGCTTCCAGGC	LG2	2894644
17020846|F|0--35:A>G	TGCAGGGCAGGAAGTGTCGGGCTGAAAGCGCATCTATGCGGGGTTTTTGTCGTAGCGGAACGGCTGCGA	LG2	3943339
11386939|F|0--9:G>A	TGCAGGAGAGGGGTTAGGAGTAGCGTTTATGAGAATAAACGAGATTTCCTGAACTGAGAGCATTCCAAG	LG2	5364175
22645033|F|0--21:C>A	TGCAGGGTGTGCTGGGTTAAGCCTCCGTGGACTCACCG	LG2	14019573
17019335|F|0--24:A>G	TGCAGTCCAACAGCTTGCAGGGGGAAAAAGGAGCTGTGGAGATGGCAGGTGGTTCCG	LG2	13431461
11385649|F|0--22:T>A	TGCAGAGCCATTAGCACCGTAGTTCAGTCCCATATAAAAGAAAAAGCATACAGAGTTGTTCAATGGTGA	LG2	17345072
11387020|F|0--46:T>G	TGCAGGATGTTTATTCTGAGAGGAAGGAAAATTACCCTGTAATGACTTCCTCTTTTTTATATTAGGCAA	LG2	3942377
11394388|F|0--24:C>T	TGCAGGAAATTCTTCATTTCCTTCCTATTGGGGGGTCCG	LG2	4849794
17007166|F|0--12:G>A	TGCAGCAGAGACGATGCACCTTACGTCCCCAATAACTGCAAACAAAAGTGGGTTCAAGAAGAATGCGGA	LG2	24360412
11395631|F|0--44:G>C	TGCAGGAAAACGCCAGGACACATCTAAACAGCCTGCTAAGGACAGAGAACAAAGTGTACGGCCCGAGAT	LG2	1969612
17886884|F|0--21:C>G	TGCAGCCGGTCATCCCCGCCACCGCCGCCACCTCCAGCTGTGCCGGCAGCAGGTCGCAGCCTGGATGTG	LG2	3383878
17887938|F|0--14:C>G	TGCAGAGAGTTCCACAGAGGCTAGGAGATGTCCTGTAATTTCCAACCCG	LG2	5001618
17025845|F|0--58:A>G	TGCAGGACACCGGCCCTTGAGGCCTGGAGTTCCCCACCCCTGGTTTAAGGGAAGAAACAATTGCCCGAG	LG2	710728
22642055|F|0--23:G>A	TGCAGTATGCAGGCTTGTTCAACGTACACAATCACATTTGAGTCAGTCAGCTGTGAGAAACACGAGAGC	LG2	13404936
22643127|F|0--26:A>T	TGCAGGGATATACCAAAGCATATCTCAGCTGGAGCTCCG	LG2	1059180
11387018|F|0--45:T>C	TGCAGGATGTTAGCTGAGGAGAGCTCTGACACACATCTTTGTGGATTCCATGAACACTTTATCGTTTCT	LG2	339097
22643309|F|0--19:G>A	TGCAGTCTTCACTATGACAGTATCTGGTATTTTGAGTACCG	LG2	12918178
17016913|F|0--9:G>A	TGCAGATGGGTACACCACAGACGATATTGAGTTTTACTGGCGAGGTGGAGACGGCGCAGTGTCCGAGAT	LG2	20242594
11394783|F|0--16:G>A	TGCAGTGCCACTCATCGGCTAATTAGTCTTCTTCCG	LG2	22032980
11386263|F|0--7:C>T	TGCAGCCCAGACTCATTACTGTGTGAGATTGTCCCAGTGTAATGACCCTCTGTTGTTATTTTTAATGTC	LG2	664690
22642961|F|0--31:C>T	TGCAGCTCTGCTGTGTTTCTGCACTGAGCTGCGCTGCCTGGAGATCACGCCCG	LG2	18919389
11393789|F|0--12:C>T	TGCAGACACTGACGGTTCTTTGTGACTTTCTCAAACCCG	LG2	18019835
22641281|F|0--30:C>T	TGCAGACAGGTTAACACAGACTGAGTGAACCCAGCTCAGTCCATGTAGCCTCAGCTGGAGCTGCTCTTT	LG2	348540
17014010|F|0--6:G>A	TGCAGTGGTCTATCTACCTTTGTGTGTGCAACAATCAAATCAGTGTGGAAGCCTGCCGTGTGGTTCTTT	LG2	15643147
17879604|F|0--6:A>G	TGCAGAAGTCAGGGGAGGTCAGTGGTCTCCG	LG2	3448116
17024483|F|0--64:A>T	TGCAGTATATCGGGTGAGTGAGGAACCACCGCAAAGCTGCGCACACACACAAACGCGCACACACACACT	LG2	4432736
17017338|F|0--6:T>G	TGCAGCTCTTGCAGCGCGGAGGAGCAGAGGAGAGGCAGCAAAAGCGCGAGTGTCGCTCTCATCGCTGCG	LG2	15005033
17023613|F|0--28:G>C	TGCAGGGTGTTGTCCCAGGCTGCCAGCTGAGGGAAATGAGAACCG	LG2	21819487
22641226|F|0--31:T>C	TGCAGAAATCTTGAAAGACACAAAGCTTATCTAGCTGAGTTAAAGTCACAGTACACTGGTTCCTTTTTT	LG2	13589562
11392237|F|0--21:C>T	TGCAGCCTCGTCCTCCTCTCCCGTCTCTGTCACAAAATGCACACCTTTGCATGGGAGCGATGGCGGCGG	LG2	1274386
17886538|F|0--41:C>T	TGCAGATGGAGACAGAGCCGGGCTGTTTAAGGCGATTATCTCGGAACAGATTCTCGTCGTTTTCTCTCT	LG2	2270291
17886787|F|0--9:A>G	TGCAGTCCCACTCATCCTGACGAGCTTCATGTGTTGAGTATCGGACAAACTATCCTGAATTTCGGGGTC	LG2	12289457
17013289|F|0--35:G>A	TGCAGGAAGGGCGTGGAGCTGGGGCTCAGGTCCTGGATATCCATTTGGAACTCATTAAAGATCTCCAAC	LG2	3494833
11392123|F|0--23:C>G	TGCAGCATGTACCACTACACCGACGATGTGATCTGGATGAGCTTCACCATCGTCTTCATGCTGGTGCCC	LG2	12772669
11385511|F|0--44:T>C	TGCAGACGCTGTTGCTGATGGTGGTGCGGCTGGAAAGGATGAGGTTGTTCTGGGTGAAAAGTGAAATGA	LG2	10418660
17024392|F|0--52:A>G	TGCAGTTCTCCCGCTGCCAGCCGCACACATCACCAACAACAACAACATGATAAGACTCAGCTCAGCCTT	LG2	566233
11389101|F|0--16:T>A	TGCAGAGCTCAAAACCTCCTCTGACATTATCATTGGCACAAAAAATTGTGCACCG	LG2	14357825
17024336|F|0--16:T>C	TGCAGTCTTTTTTTTTTCCCTTGGCATCGAGCTCTCCGAGTTTCAGTCCGTCTGGCTCGAGTGCTAATG	LG2	3161262
17013916|F|0--49:C>T	TGCAGTGAGCAGGGTTTTTTTCTGCTCCTGTGTGCCCCCATCTCCTCTGCGCATGTTTAATCAACCAGC	LG2	7653720
11396007|F|0--39:C>A	TGCAGTGTGAATGGGCACACAACAGCATGCGTGAGGAATCATGTTGTTTGTGTCAGATGTTCTCTCTCA	LG2	1753397
11388398|F|0--19:A>G	TGCAGGGAAAAAAGAAAGAAAGAAAAATTTATAGGGCTTTTCTGCCTCATCAGTTTGTATGGGTGGAGA	LG2	12809259
22641957|F|0--59:C>G	TGCAGGTCAAGCACACATTATGCACACATCTACCAGAATGGCTCAAATATAAGACAACCCTGATAATAA	LG2	1948102
22641344|F|0--37:C>T	TGCAGAGCATAAAGCAGTGGATGCTGGAACTCCACACCGGCAGATAAATAAGCTCTGCGTTATCGTCAC	LG2	20244611
17026662|F|0--12:T>C	TGCAGGCCAAGTTAACACCACCGGGAACGGACAAGCGGACCAAGTGAAGACCTCCGTGTCCACCGAGAT	LG2	6072474
22643976|F|0--20:G>A	TGCAGACACAGCAGGACTTCGCAGATTAGCTTTCTGCCTCAGCACTTTACAGAGCAGGAGTGACATTTA	LG2	20552023
17012800|F|0--37:G>A	TGCAGCAGGTGGATTCTCATACCTGCTTCTGAGCTGCGACTCGTTTCTGGTCCCTCTTCCTCCAGGCCG	LG2	2885157
22642214|F|0--43:G>C	TGCAGTGTGAGGAGGTAATGGTGCAATATGTTAACCAAAGACAGCTCCAAGGTTAAATGTTTGCATTCC	LG2	20910216
17008214|F|0--49:C>T	TGCAGTGGTATTGCAGAGTAGATCCATGATTCTTGAAATTGTGTATGTGCGTGTGTTTGCCG	LG2	9039968
17012725|F|0--36:C>A	TGCAGCAGAACAACACGATGCTGATGGAGAAGAACACCGCCAAACAGGAGGTGAGGACAAACCAGAGGT	LG2	3827692
17882194|F|0--7:G>A	TGCAGGAGACCGAACCTTAAGGCCTGGAGTTCCCCACCCCCGGTGGTGTAGGTCTTTTAGTGAGACCCG	LG2	3749922
17888026|F|0--14:T>G	TGCAGGGGCATGCGTCCGTCCAGAGGGGTTCCCAGGGGCTGTCTGCCG	LG2	13457436
17020602|F|0--36:G>A	TGCAGCTGACGCTCCAGAGACCTCAGGTGTTTCTGAGGGGACAACTGAGTATCGACCAATGATCCGAGA	LG2	3927996
22642661|F|0--25:G>A	TGCAGAGCTGAAGTAGAAATCCAGCGCTCCCTCCG	LG2	3355086
22644205|F|0--50:G>A	TGCAGTCCAAAGCCAAGCGGTCCAACAAGCACCGGCAGCACCAGCCCAGCGGCGACCAGGCCG	LG2	3069553
17020495|F|0--64:T>G	TGCAGCGAGCTTGTTTTATATGTAGCATAAGTGAGAGAAATTTGTTATGTAAAGCACCAGCTCTTATTA	LG2	20301852
22645612|F|0--8:G>A	TGCAGGAGGAAGTTTCAGACCAAAACATGAGAGCTTCCG	LG2	4051612
17026816|F|0--21:G>T	TGCAGTGCACCAAAACCTCAGGTGCTTGTATTCTGAGCACATCTGAACCG	LG2	13468480
11393031|F|0--10:T>C	TGCAGTACAATAAGAGGAGTGTCCAGTTGTAAGCATTGTAAAGTATGACACTCCTTGAAACTCTGATTC	LG2	16476183
22641706|F|0--27:C>T	TGCAGCTCAGTCGTCTGCGGGGGTAAACCAAGCGCTCCTCAAGTGCCTCTTCAGTTTGAAGCCATTTCC	LG2	367868
11397539|F|0--41:A>G	TGCAGTCTGACCTCATGAAACGATCCACAGGCAGAAACTGAAGACAAACCG	LG2	3389067
11389622|F|0--48:G>T	TGCAGCGGCTCTGGTGCCATTCGCCGTTACGCGGAGAATAGGGCACCCGTACCAGAACCG	LG2	16648550
22641712|F|0--34:G>A	TGCAGCTCCTCTGATCATGTATTTCAATATGAATGGGACCAATAAGGGGGTGGATTATGTCTTAGTTAC	LG2	7902464
11389830|F|0--22:T>C	TGCAGCTTTCCAAACCCAAACTTGCACATCCG	LG2	4604045
17021630|F|0--5:C>G	TGCAGCAGCGTCATTCTATTCGATTTCATCCACAATCCG	LG2	21579629
11388149|F|0--21:G>A	TGCAGTTGAGTACTGGCCATCGTCCTGGGCGCAGTCTGCCAGATGTATTTTTAAAACCAGACATCTGTG	LG2	12808845
11387621|F|0--29:C>T	TGCAGTATTCATGGCAATCATGGCATCCACAGAGTTTATACAAGATGACGGAGCCAAAGAAAAGCAGAT	LG2	12250270
11393411|F|0--15:C>A	TGCAGTTCTTTGAAACATGACTGTGCTGATAACAAGTCTCTGTTTTGAGTTTAGGCAGCCAACATCCGA	LG2	21249128
22644105|F|0--12:C>T	TGCAGCTGCTTTCTCATTTGTCCAAATCCTCAGAAACAGACCGTCCATATTTAAATGCTTCCCAGTCCT	LG2	441977
17886908|F|0--7:A>G	TGCAGGGATGACTAACGCTTGCATAAGAACATCCTACACACACTCACACACTGACACACAAACACACAC	LG2	97629
11395454|F|0--65:G>A	TGCAGCCCTGAGTCTTTCCAGGAATCAATGACTGGAGTGGTTGTGAAAGCGCAGATGTTCGGTGCGGTT	LG2	4470188
17021653|F|0--21:G>A	TGCAGCATTCCCAGGTCAACCGACAAACATAATCTCTGCCCG	LG2	14347778
22642442|F|0--56:C>T	TGCAGTGATTAGAGGTCTCTTTAATGTGAGCAAGTTAGAAAGTGAATGAGGGGCTCCAGGGCCG	LG2	19996483
17007552|F|0--28:G>C	TGCAGCTTCCCGCTGGTTGCGCCCTCCAGGCCTGCCTCTAACGCGCAGCACACCCTGACGGACTTCACC	LG2	20302195
17886708|F|0--52:G>A	TGCAGGCTACAGCTGACCTCCACACACGCAAACACACACCTCAGCATCCCCCGCGTGCGTCTCTCTGTG	LG2	2035335
11385246|F|0--13:G>T	TGCAGAAAATTTTGGGGGGGACTTGAGGGGGATATGATCGTATCCTGACTTTTCCCTTGCACTGTGCGC	LG2	4942029
11387167|F|0--20:C>T	TGCAGGCTGCTGACTAATACCGCTCACTGGTATCAGGAACACATATCCACAGTGTAATAACAGGTTGTG	LG2	14830633
17017320|F|0--58:G>A	TGCAGCTCTCAGCGATGCGGTAACAGTGCATCTTGCTGAAGTTTCTGGAGTCGAGGCGGACGCAGGCCG	LG2	3232829
11395380|F|0--60:T>C	TGCAGCACTCACTGAGGGGCCGAGAAGAAAAGAGGAGCACGGCGGAGTAAGGAAAGTATCTGAAAGACG	LG2	9938006
17012847|F|0--17:C>T	TGCAGCATTTTGTTTCACCCTAGTGATGTGTCGGTCACGAACGAAATGGCTCTTAGAGCCAGATATTTG	LG2	2767143
11394415|F|0--7:G>A	TGCAGGAGACCGAACCTTAAGGCCTGGAGTTCCCCACCCCCG	LG2	3749922
17010347|F|0--45:C>T	TGCAGTGTCATGACTGTGGCATCAAACATGTCAAATTTATGACTGCACACTAAACCG	LG2	4780760
11391501|F|0--27:G>A	TGCAGAAATGCAAAGAGAAGCAATGTGGGAGAGGCAGAATTTGAGGTGTAGTTGGTCACTACACTTACA	LG2	21137547
17879638|F|0--20:G>A	TGCAGACTAATAACGAGCATGACTATGTTTCATATGGAGTTTTCCCTCTCCG	LG2	19250280
17882439|F|0--48:G>A	TGCAGTAAACTCTGATGCTCCGCTGCTGGTGAACATCTACCTGCTGCTGCCTTCTGAACTCCAAACAAG	LG2	1521410
11395690|F|0--52:A>G	TGCAGGCAAAGTAAAGTCCATAAATTAGGAAATGCAGCAGGCGGAGGACAAGATGGAAAGAGGCACCTC	LG2	5642417
11391637|F|0--20:A>G	TGCAGACCTGAGATGATAACAGAGCATGCTGTTAAAACCATAGTTGGCCTATAAATGGACTTCGGCCTT	LG2	12320529
11387486|F|0--32:G>A	TGCAGGTTTCTAAAACAGCTCCACGCTCTATCGGTGGTTAATACTGCCAAAGCATCTAGGCCAAGCATC	LG2	4083629
17025839|F|0--37:C>T	TGCAGCTTTAAAAAGACACAATCATGACTGCACCACACGCCTGCGTCAGGAAAAAGAGAGTGATGTTGA	LG2	599906
11392241|F|0--53:C>T	TGCAGCCTGAGCGCCATCCTGCTGGCTGCGTGTACCCAGGGACCTCATTAGTCCGAGTGGGCTGCGCCG	LG2	1521169
22645252|F|0--30:G>A	TGCAGCGTCTTCACTGCTCGCCTCCACGGAGCCG	LG2	25022198
11387624|F|0--9:T>C	TGCAGTATTTCCCTGTGCGGATGTTACAGTTATCACTGTAACGGAGTCGTAGCTGTAACCTGGACTAAC	LG2	11002688
11385375|F|0--54:T>C	TGCAGAATGACACCTTCTTCAAAGCACAGCTGTCAAAAGTTTGGGACAGATTACTTGGCTTTCATGCGC	LG2	11001699
11386671|F|0--64:A>G	TGCAGCTGCGGCCGCAGCGGCGGCGTTGGCAGCAGATACGTTCGCCATTTTGGGGACAGAATTTAATGT	LG2	12733829
11390205|F|0--27:T>C	TGCAGGTGACTGTAAGGACTGTAACCTTTGACCTTCTTAAAGCAGCCG	LG2	1243382
17017031|F|0--34:G>A	TGCAGCAGCTCGTGTTTAATCAGACGCCGTCCCAGCGGCATTAACGCCGCTGACAGATCCACTCCTGAC	LG2	2755661
17013680|F|0--29:T>C	TGCAGGTTTTGAAACCTAAATGTTGGCTTTGTTTTTCAGCCTCAGGTTGTTGCTGGATTGGGGATTACG	LG2	3156742
11388132|F|0--50:A>T	TGCAGTTCTGTATCCCGGTGCTTATAAGAAGGGAGGAAAAAAAGATTTTTAAAAAAAGAAAAAAGGTGG	LG2	22426734
11394805|F|0--23:G>T	TGCAGTGGATCCAATCTGGTCTTGAAGTGATGAAGTATGAACCTGCTTCCG	LG2	19534171
17886797|F|0--64:C>T	TGCAGTCTATTAGTTCACATAAGACCTCTTCTAATCTCTTACTCCCCTGCTGCTTGCACATGTTCGGCA	LG2	20910049
17020215|F|0--10:T>C	TGCAGAGTCATGTTTCCATGATTGAGAGAAAAAGCTGAGAGCCTGACGGTGATGGTTTTGGATACGGTG	LG2	172791
17020865|F|0--68:C>G	TGCAGGGGGCAGTAATACACCAAAAAGGATGCCAGCTGCCGTTAAGCACCGAAGAAGAAGAAGAAAAAC	LG2	21229868
11390681|F|0--26:A>G	TGCAGTTTGCAGCATATGCAGCGTGCAATTCTAGCTGAGACGCCG	LG2	19692543
17007015|F|0--31:G>A	TGCAGATAGCATGCAGGCTGTAAGTAAAGAAGAAGGGGAACCAGCAGAGCACAAACACCCCCATCACTA	LG2	19150560
11395493|F|0--9:A>G	TGCAGCGAGAAAATCACACTACTTAGTGTCCATCTATGAGCTTGTTTGAGCAACTAAAGAAGACGAAAA	LG2	2903942
17881522|F|0--25:T>G	TGCAGAAGAATTCAGACGACATGCTTGGGCGCAGCTCGGATGACGCTGTGTCTGAACCAGCTGTCAGCA	LG2	12247193
11385344|F|0--36:G>A	TGCAGAAGGGACGCCATCTCTGAGGAACGTAGACGAGCCCAGCGACTCACTGGACTGTCTGCTAGTGTT	LG2	22481225
22643469|F|0--25:C>G	TGCAGATGTCTTCCTACATATGGCACCAAGACCG	LG2	13267795
17007196|F|0--34:G>C	TGCAGCAGCTTTCTTTTACATGACAAAGTAATATGAGTGATGGAGCTGATTGCCAACACCTGCGCGTGT	LG2	20301966
11387726|F|0--20:C>G	TGCAGTCGGGCTTTCATCTCCTCCAACAGGAGGATGGAGCTGAGCTGGGACTCTGCCAGGCGGAGGACC	LG2	3389731
11387525|F|0--53:G>A	TGCAGTAACGGATTTACACAAAATCCGAAACTACACTTTGTAAGTAAACTTGAGGGCTATTTGAATTTG	LG2	23874079
11386403|F|0--54:G>A	TGCAGCGCACACATCCTTCCTCCATGAACACACTTTCTCGCTCTCTCTAAACATGTTAGCCTTGCGCGA	LG2	22167008
11401376|F|0--24:G>A	TGCAGACGTGCACCACATGAATACGCATGCATGCACATACACACCTGTAGGCGGGGTCAGAGGTCAGAT	LG2	1886102
17015220|F|0--5:T>C	TGCAGTGCCAGCATTACTCCTCTGCCTATTATGGGGGTGCTGGTGCCGAACCAGTGGCCG	LG2	24441703
11396273|F|0--5:G>A	TGCAGGCTGATTATGTCTCCAGTTTCTGAGTTAATGTTTACCATTGTAGACACCG	LG2	17381848
11386322|F|0--34:C>G	TGCAGCCTCCCATTTTACCCGAACAGCACCGAGACAAACTCTCACCACCAAGCTTCTTCCTCGAAACTC	LG2	454202
11387012|F|0--30:C>A	TGCAGGATCCTGCAAAGGGTAAGTAGAAAACGTGGGTTGGCATACTGTAGTAGTTTGTTAAAGCTAGTC	LG2	8142156
11394222|F|0--5:C>T	TGCAGCGAGACCTCCTCCTCATCCGCTGTTGGCTAATGAGGGTGTAATCACCCG	LG2	16664930
22642022|F|0--51:T>C	TGCAGTAACGCTGATGGTCAGACACTATCTGTAAAAGTGTTTTTGCTCATATTGTGGCTCCATTAGTTT	LG2	400401
17012157|F|0--18:C>G	TGCAGAAAGGTATCCAAGCTGTCCTCTCAGTGACATTAGAACAATATGAGAAGAGCCCCACCAAGGCTG	LG2	9261373
11394358|F|0--41:T>C	TGCAGCTTCACTCAAGCTCTCAGAGTTAATTTTCATCCTTTTCCTGCCTTCCG	LG2	8354794
11391486|F|0--47:C>T	TGCAGAAAGCTTTAGATCGAGAAAAACAGTCGGTAGTTAATCTCATTCTGACCGCTGTAGATGGAGGAA	LG2	17376108
22645069|F|0--14:T>A	TGCAGTTTTCACAATGCTTCTTTCCAGGCCTAATGCTATAACCG	LG2	872494
11392269|F|0--23:C>T	TGCAGCGATCCATCACAAATCGTCCATGAGTAAAGAATAATCACCCTTTTCCTAAAACGAGCATAAGCA	LG2	17467186
11386498|F|0--21:T>C	TGCAGCGTTTATTCCAGTTGCTATTTTTAACTGCCCTTTAAAAGCCGTGATAATTATTACATAAACCGC	LG2	14066082
11397093|F|0--26:A>T	TGCAGGCAAATAAGGGAGTCAGAGAGACGCACTGTTCTCCACGGTGTAAGAAAGCACCTTTAGAGATCC	LG2	24812835
17021855|F|0--31:A>T	TGCAGGGCCATTTTGTTTTACTGGAGTCTTGATGGGCTTCTTAGGTGAGGATTCCG	LG2	5607484
11394885|F|0--5:T>G	TGCAGTTTTGGTTTCTGTAACGTGTACGTCACACCAAAAGCAACCG	LG2	19252896
17887602|F|0--50:T>C	TGCAGAGACCAGATGAGGCTTCGCTTCCCCAACTAACACACACATGCGTGTGCAAACACACACACACTG	LG2	10161314
11397036|F|0--64:T>A	TGCAGCTCGCTTACGGAGATCTGAGCTATTCTTTTCCCGAGGAGATGAAACGAGACTCCG	LG2	17309442
22644448|F|0--17:G>A	TGCAGCCTGCTGCTCTCGGGCTCTGGGGACCG	LG2	1298437
11391576|F|0--49:T>C	TGCAGAATTTCGAGAGATTGCCTGACATTGATCAGAAAGTCTTCAGCTATGGACCCTTGTATCTGGGGG	LG2	19583536
11386960|F|0--9:G>A	TGCAGGAGCGTGCTCCCTTTAACTGCACAAGACTCTAATGGATTTTGATCAGGATTCAGAAGGACTCCC	LG2	24812906
11392886|F|0--37:A>C	TGCAGGTATAGCTGATGCATTGCTTGGACAAACGGTGATAAGGACAGCACCGTAACCTTCAGAATCTTA	LG2	24079119
11393894|F|0--41:C>T	TGCAGAGCAGGTTTTGGAGGTCAAAAGTGATTTTGCTGACACGTGCTTTCATATCCG	LG2	20625873
11392815|F|0--23:G>A	TGCAGGGCTCACCCCTATGCTTCGTTTTTTTTCCCCCCTCCCTTTCTACACACAGCTTAGTCTACACAG	LG2	19282247
22642013|F|0--59:G>A	TGCAGTAAAAGTATTGTGATTTTAAACTCGTTACAAGTTAATGCAACCCTTTAAGACACGGATGTCAGA	LG2	3275147
11387462|F|0--44:G>A	TGCAGGTTCTGCACCAGAGAAAGTCAGTAAACAAGTCAGTTAGTGAGGATCATAACACAGGAAGGCCTT	LG2	10370077
11392568|F|0--23:G>A	TGCAGGAACATTTAATCTTCCTCGCATTCAATATGTCTCAGGTTTTCAGACTGAGACCCAGGAAGTCCG	LG2	21317591
17887018|F|0--32:C>T	TGCAGATCAAAGCTTCTGACATGTTTTATCTGCCCG	LG2	3881898
17023676|F|0--38:C>G	TGCAGTGACAGTGTTTCAGTGTCTATGAAAATCCCCAGCACCAGAGCCCG	LG2	12927885
22641593|F|0--63:G>A	TGCAGCCAGACTGGCCTCGACCTCAGCATAATCACTCACCAGAGCCAGGAGCATGATGCCAGCGCCGAG	LG2	21277746
11395249|F|0--34:T>A	TGCAGAGACAGCAGACCATGAGCAGAGGACTTTTTGTCTCCTGTGCACCAATAAAGAGCCTTGCTATCC	LG2	20233674
11392036|F|0--6:G>A	TGCAGCGCTATCATCCAATGCCAAAGAGAGCTGAAATATTTAAGCTGCTTCTCAAGCACTCTATGTACA	LG2	11003854
11386148|F|0--54:A>G	TGCAGCATAAAAATCCCATCATGCCTTTCGTCTTGACTGATTCTTAATCATGCCACATGCTCTGGCATG	LG2	4256136
17882656|F|0--63:C>T	TGCAGTTAAATATACCCTTGACTGAGAGATGAATTTTTGTCTGCTCTGTGGACCTGGATCCTACGACCG	LG2	24278141
22644247|F|0--26:C>T	TGCAGTTATGTGCCTTTTTTCCTTCCCTTCTCTCCGTCAAAATGACGAACAATAGCTCCTTTCTGCGTG	LG2	2076477
11392002|F|0--27:C>A	TGCAGCACAGCTCTCGTTCTCCGTTGCCGAGGAGGTTGACAAAGGAACGGTGGTTGGAAATATCGCAAA	LG2	17359018
17887720|F|0--47:C>A	TGCAGGAGAAAGGAAGCTCTACAATAGATTGTATAGGACAGAAAAGGCATTTTTCAAGAGAGACATTTT	LG2	21317678
17023571|F|0--23:T>C	TGCAGGCATTCACTCACCCCCGATCCCCCCG	LG2	12773050
11396921|F|0--44:C>T	TGCAGACTTTACCTCTAAACTAGGAGCCACAGATCCTGAGGAGACAATTGATGTAGAGACTGTTTCTCT	LG2	16445091
11388940|F|0--11:A>G	TGCAGACAGACATAATGCCAGAGGGCCG	LG2	17783466
17021519|F|0--27:T>C	TGCAGACATGCTGGCCTTTTCAAAGACTACCG	LG2	2726121
17023134|F|0--10:C>T	TGCAGTTAGGCTGGAGTTTCTGACACCAAAAGGATGTGTAGTAATGCGCTGTTTGGCCGTTTGGATCAG	LG2	2220019
17021940|F|0--9:C>G	TGCAGTCCACCACCAGGGGTGATTTGCATTGACAGCTCGGCCACAGCACCG	LG2	11129409
17017417|F|0--49:T>G	TGCAGCTGTTCAGACCGAGCGGCATCACCACAGGATATAAAACCTTCCTTCACGTCCACGACCCGAGAT	LG2	2885095
11390350|F|0--12:A>G	TGCAGTCACTACAATAGAGAAGACACTGTGTGCCG	LG2	17988680
17012409|F|0--19:A>G	TGCAGAGAGGAAGGGAGACAGGAAATCTGGGAAACACTCGGATCCCACTGCTCGTCACTCTACCTTCGG	LG2	3422258
11395457|F|0--54:C>T	TGCAGCCGATGTATCAGCAAGCTCTGAATTATTAAATCACCCCTCTAACAAGGCCTCTCTTCCCGAGAT	LG2	22268702
11393101|F|0--8:A>G	TGCAGTCAATATGAACTAGTTTCTCCGCATCGCTAAGGTGAGAGATTTGCGCGAGTGAAATAAAGCAGT	LG2	454703
22641552|F|0--54:C>T	TGCAGCAGTGAAAACAAAGGAAGAGTTCACTGAAAGGAGCTCAAACATGCTGCACGGAGCCCATAACAT	LG2	4591945
11388611|F|0--47:A>G	TGCAGTCCTGCTTAGTGTGTATGATGTCCTATTGTCAAACACATCTCAAGCCTCATCAGAAAACTGTGG	LG2	10758272
11387555|F|0--50:T>A	TGCAGTACTAACTCAGCAGACACGCTGTCTTCTCCTTTGTGAATTTCTAATGAAAAATAATCGTTATTA	LG2	17429762
22643109|F|0--12:G>A	TGCAGGCTGCTTGTATTACTGTCTTGGCTGTAGTCGGTCACTGCAAGCCG	LG2	10360874
11392439|F|0--55:C>T	TGCAGCTGCTCCTGCACACTCTCCAGCTGCTCCGTCTGGCTCTCTTGTGGCTGCTCGGACTCCG	LG2	12590008
11385347|F|0--5:A>G	TGCAGAAGGTCTGACTGGAGGTTTCTGTTCATCAACAGGTGTGAACATGGAGATGCTGGGTCGCCGAGA	LG2	12570452
11391546|F|0--28:T>C	TGCAGAAGCAGTTAGACAGAGAAACAAATGAGAAGCACAAGTTACGTTTAACAGCCGTTGATGGAGGGA	LG2	17483997
11386218|F|0--27:G>A	TGCAGCCACAGTGAAGTGCATGCAAACGGGGCTGATTAACTCACTGAAAACAGCCACAGAACGTTGAAA	LG2	24954182
11394367|F|0--29:G>C	TGCAGCTTTCACACTTTTCATCAGGTGGGGCAAAGTGGACCTTCTGCCGGCCG	LG2	14242104
11386455|F|0--14:G>A	TGCAGCGGCAAGGAGCTTACAGGAGATTCTTTTCATATGCAAAATAGACCAAGAAGGTCACGTTAGAAG	LG2	22765859
11393171|F|0--58:C>A	TGCAGTCGGATAGTCAAGTTATACGTAATGAGGAAAGTTTGCAGGGACAGCGGGTCAACGGAAATATTT	LG2	12772984
22644438|F|0--24:C>T	TGCAGCCATGCCGCAGAGCGCTATCGAAGCCCCTAAATCTCCG	LG2	5062356
11394366|F|0--29:C>G	TGCAGCTTTCACACTTTTCATCAGGTGGGCCAAAGTGGACCTTCTGCCG	LG2	14242104
11391489|F|0--42:T>C	TGCAGAAAGGTCAGAGGTCAGCTACAGAAGCTTCACAGGCGTTCCAGGAAGACTTCTTGTCGCCGCTTT	LG2	20233740
11397243|F|0--11:A>G	TGCAGTTAAACACTATGATTCACACCCACACCCACCCACAGACACAGAGATATTACAAAGCCTTCCAGT	LG2	3743071
11397070|F|0--44:C>T	TGCAGCTTTTCCCTCAAAAACAAAGGTGGGTGTGGTGCTCTGAACGGACTCCAATGTGTTAGTAATCAG	LG2	18735973
11385313|F|0--8:C>T	TGCAGAACCAAGAATGGTATTTTCTGGTCTTTGCCACGGTCCTTTACTTCTACTCTAAAATATTCATTA	LG2	17484063
17020174|F|0--57:T>C	TGCAGAGCTAGCTAGATGCTAAAGTACCGCAAACACATCTTACGGGCACCTGCACTCTTTCCTGCCCAC	LG2	13387026
11387240|F|0--28:C>A	TGCAGGGATGTGGTGGAAAATTCACAGGCAGCTCAGCAGTGGAAATTACTATTATTACTGAAATGAATT	LG2	14677845
17023006|F|0--53:T>G	TGCAGTATCAATCCCAGTGCATGCCAATATATTGCTCTGCCAAGCATTACAGGTTTTTCGGTTCATTTG	LG2	15857850
11392161|F|0--22:A>G	TGCAGCCACAGGAACGGTGAGCACACCAGCTCTGCGGCAGAGCAACCTCTCTGCTGTAACACCACCACC	LG2	12148963
11398431|F|0--24:G>A	TGCAGAGGAAGAAGATGACCAGGAGGTCTTTGGTGATGTCAGGTTTGTCAAAAGGCCG	LG2	18787472
17882419|F|0--58:C>T	TGCAGGTTGCAATTTCTCAGCCAAATCACATGTCAAAGATCCCTTCCAACTGCTTCCTCTCGCTAAAAA	LG2	23350236
17887639|F|0--32:G>A	TGCAGCACCAATACTAAAATCTTTCATCTCCAGTTAACTCGAGCAGCATTGCGTAACATCGCTGGCCAC	LG2	1167659
17016898|F|0--51:A>G	TGCAGATGAGCTACAGAGGCACAGCCCACAGGTCAACATTGTTCACCACACACACACACACACACACAC	LG2	18260828
17879808|F|0--17:C>T	TGCAGCCCCTCAGAGCTCGGCTATGTGCTGGGTCTTCCG	LG2	2086369
11389430|F|0--12:T>C	TGCAGCAGTCGCTTGGATAACGACGTGACGCCG	LG2	2044235
11392058|F|0--54:T>C	TGCAGCAGATGTATGGGTTGAAGGGGAGCTGCCCCCAGGCTGGCGGGAGATCTCTGACTCATCAGAGGT	LG2	18003555
11395575|F|0--55:A>G	TGCAGCTCTGCCCCCTTTGCTCACCAGTCCTGGTTTTCCTCCGATCATTAGAGTCATTTCTAAATTGTC	LG2	23358543
17018739|F|0--32:T>C	TGCAGACATTGCAAGTACCAAAATATGATCTCTAACTGTGATTTTGGAGCTTGTATCCG	LG2	14688545
17021526|F|0--8:C>T	TGCAGACCCGAGGAGAGAGACAGAACAGACTTCTCTGACTCTGATAACATCTCCAGCCG	LG2	18268898
17010068|F|0--32:G>A	TGCAGGCGACTATACTTGATTTATTAACTCACGATGCTCACCG	LG2	1296548
11394932|F|0--14:A>G	TGCAGCGCTCAGCCATATCAGAATATCTTTGTGTTCAGCCACAGATGCCTTTGACCG	LG2	5313046
11389693|F|0--29:A>G	TGCAGCTCAGGCAGTGCTCACCCCTGCACAGCTGAATCATTTGGTTTGTTCCG	LG2	883865
17888389|F|0--15:G>A	TGCAGTCTGATTGCAGCCCTGACCTCTGAACCAGCCAGACATCCTCACCTCAGAGAGGGTCAGACCCAC	LG2	12413177
11392243|F|0--58:T>C	TGCAGCCTGCCCTCAAGTGTCAGTATGAACAGTGTCAGGGTTGTGGTGACGTCACAGTTGGTGTGGGAC	LG2	7272193
17879758|F|0--10:T>A	TGCAGCACTCTGCACTGAGCTCGCCCAGAGACATTCAGTCCTTGTGGCCG	LG2	5384510
17007653|F|0--12:A>G	TGCAGGAGATGCAAGGTCGACCTCTCTGTTACAGTGTTTGGTGTTATCCGTCATATCCAGGCAGTGTCC	LG2	13824301
11392952|F|0--18:G>A	TGCAGGTGTGCGTCCGCCGCCAGCTGTGGAGGAGCGCGTGTTCTTCTGCCGCGGGAGCGCGGAGGAGCT	LG2	3927115
17010296|F|0--32:T>A	TGCAGTGACACATGATGAAACCTATCCATGAATGTGACCCTCCG	LG2	10942707
17013085|F|0--57:T>A	TGCAGCTACTGTGAAGTGCACTCTTGTGGGTACATAGCCTACTGCATGTGACGATAATGAGAGCAGGAA	LG2	5903980
17026397|F|0--5:A>T	TGCAGAATTGACACGCACCTTGTTTGAGCCG	LG2	18959621
23047305|F|0--40:C>T	TGCAGTACTATAGAAAGCAGACCACAGCTGGTCAATAAACCGTGACCCCG	LG2	21258408
11397741|F|0--15:G>A	TGCAGCTTCATTTCTGCATTTTCTCCCCTTTACTGTTTCCTTTTTCTTTAACTCTTAACTAAAACGTCT	LG2	20253205
17006856|F|0--15:G>C	TGCAGAGAAACAGGAGGGCCAGCTTAGCCTTGAGGAGCAGGAGAAGCGGTAAGACTCTCCTTGCATCCT	LG2	21249900
17881808|F|0--22:G>A	TGCAGCAACTGAACAGCTGAGCGAGTAAACAATGAAATGCTGAAATGGTCTCTGTGCCATAAACAATCC	LG2	3016576
11394642|F|0--34:G>A	TGCAGGTTTTTCTGGGGGGACTTTCGCCATCTGCGAAGTCCG	LG2	3555744
17022405|F|0--30:A>G	TGCAGAAATGTGTGAAAGCAGCTTGGTGCAACGTTATTCCACCGAAACTGGTCGTCAAATGGGTCGGCC	LG2	5983201
17023653|F|0--9:G>A	TGCAGTAGGGCTCGGTCCGCCGCAGTTGGAGGTGGGCACGGGGTTCGGGCCCG	LG2	6072540
25975032|F|0--35:T>C	TGCAGCCTACTTCTTCTTTAGCCTTAAACTATGTCTATCCATCTCTCGACACCTCCTTTTCTATGAATT	LG2	16625553
17021137|F|0--17:G>C	TGCAGTGTCTCTCCAGCGCAAATAAACACAGTCACAGGCAGCATTCCTCTGTCACTGTCCTCCG	LG2	21109900
17014181|F|0--16:G>A	TGCAGTTTCTCCCCCAGCAACTTCTAAGAGGTACACAGCTGGTGATCACAGTCAAATGCTCCCCTAGGG	LG2	7386350
11396075|F|0--30:C>T	TGCAGTTTACTCCAAACACAAACACAGTGACGAGGCATGAATGGCAGAGGTTCAGAGAGCGAGCCGAGA	LG2	3159269
17025856|F|0--46:C>A	TGCAGGCAACAAAGAAGGCCAAGTTCTGAGGTGCACCAGAAAGCAGCGTGTTCGTTCAGCTGGAGTGCC	LG2	18959677
17022887|F|0--37:T>C	TGCAGGCACATTTGCCTCTTAAGGCAGAACTTTTTTTTCCCCAAACAAAAAAAAAGAAAAACATCATCT	LG2	13571261
11388089|F|0--31:T>C	TGCAGTTATTCTCTCAGTCTCTTGGTGACGCTCTTTTATAAAGTCTGAGTCATGGATGCTCATGTCTAC	LG2	17205132
11397157|F|0--17:T>C	TGCAGTAAACTGCACGCTGTCAATACAGGAAACAGGAGTGCTCTTGTGTTACCGTGCAGGAAGGTCAAC	LG2	16282243
17006907|F|0--17:A>G	TGCAGAGCCAATACTGGAACAATGAAAGGCTTTAACAGTAAAGTTAAACATACTTCTAAAACAAACTGG	LG3	17746563
17025034|F|0--49:G>A	TGCAGATGAGAGAGAGAGGCTGAGAGAAGGCACGAGGTGTGGGCAGAGCGGAGCCAGAGCCCG	LG3	4538310
17024983|F|0--7:A>T	TGCAGAAATGTTGGAGCGACTCGTTAAAGCTTCCTGATGTGGCTGCGGTCGCTCTCTCTGAAGCATCCG	LG3	7534646
17023991|F|0--12:A>C	TGCAGAGATTAAATCAAAGAAGGAAAACGTGCATTTTGTAGTTCATCTTCTGCACTTTGTAGTTTAAAT	LG3	219063
17020409|F|0--6:A>G	TGCAGCATTGTTTTTAAGTGCAGAAAAACAAACAGTATACTGCATTACTAGTGCTACACCACCG	LG3	14382124
17022688|F|0--16:C>T	TGCAGCCCAGCCTCTGCGTTGCGCGCTCTGCGATTGGTTGAGCGAGCTGACCAATCAGCGGCCG	LG3	11302288
17013814|F|0--20:C>T	TGCAGTCATAATATTTCCACCCCTCCCGATGGACATATTAAACATGAGATCCACCAGTAATGTCTCACA	LG3	9794677
11385636|F|0--6:T>G	TGCAGATCAGACAAGACACGATATGTTTGTAAAACACAAACATCTCATTCTAAAGCCTCTATAGTAATG	LG3	14406618
17017624|F|0--56:G>C	TGCAGGCGAACCTCATCTGGAGTGTGTGAGTCTGTGCACTGAAGTGCTTTTAAATTGCCATCGCCCGAG	LG3	8296356
17007596|F|0--36:G>C	TGCAGGAAAAATGTGGCCCGCAAAGCAATTATAGCTGCATTTAAAGTGTGTATAATTTTCCG	LG3	16682387
11395917|F|0--30:G>A	TGCAGTCTCCCACACCGCCTCCCCGTCCCCGTGCTCTCCGCGCACACACACAAAGATGAACACAAATGC	LG3	11881391
22641337|F|0--52:C>T	TGCAGAGCACAGCAGCTAATGTGTTTTAGGTCCCAGCAACAGCACAACCAAACGTATATCACACATCTG	LG3	15244505
17020444|F|0--56:A>T	TGCAGCCCTGTGGTGTCCGTAAACCGTCGGCCTTTTCGTGATATTTTCCCAGGTAAAAGATAAATAAAT	LG3	8031785
17023091|F|0--15:C>A	TGCAGTGGAAGGAGGCTTTTATTGAGTGTTCAGCCCTTCCTGAGGCCAATAGGATCCAGATGTGGTGCC	LG3	14822722
17884825|F|0--47:T>G	TGCAGCTAAGACTCCATAGTCCAAAGTTAATGCAGGAGTAGTAACTCTGGTTTAAATGATCCAAGATCA	LG3	12130396
17021811|F|0--26:G>T	TGCAGGATGCTGCAAGAAAACAGCTGGGTTGGAGGGGGCTGCTCCAGCCCCG	LG3	9631555
17885478|F|0--15:T>A	TGCAGACATGCCAACTTACCCCTCAACGCTGCAACGCCG	LG3	8209857
17024279|F|0--16:G>A	TGCAGGTGGAAACCTGGAACACCACAGAGGACGCGCTCACCCGCATTTTAAAGGGAATTACTCACAGAG	LG3	7072291
11387775|F|0--47:T>G	TGCAGTCTGTCTGGCTGCCACCTAACCCAACTAGCCCGTGCTAGACATAAAGGAAGAGGAAGGCAGCCC	LG3	7872987
11395217|F|0--49:G>C	TGCAGACGCCAACATTACGAGAGTGAGAAAGCGAGAGCATGTGGTGGTGGAGGGGGGAGGCTGAACAAA	LG3	8459649
17013863|F|0--53:A>G	TGCAGTCTCATTCTTCTTCTTCTTCTTGAGCGTCCATGGCTCTTTTGGCTGTAACTCTCAGGCTTTTGC	LG3	16286514
17009971|F|0--22:G>C	TGCAGCTGGGTTATTAAAAAGAGATCCG	LG3	2629353
11392795|F|0--57:C>T	TGCAGGGATCTGATTTCTCCCCACTAGAGCTGTGATGGAAAGCATACATTAACCCCTCGTGCTTGCATA	LG3	5536078
11386372|F|0--35:T>C	TGCAGCGAAGGAATGACTGCCTGTTCATCACCTTGTCCGAATACTCATCTTATTTAATGGCCAAGTGTT	LG3	6039208
17026883|F|0--17:G>A	TGCAGTCACGTGACCCCGAATCCGTCAGCACAGCGCTCAACGTAAACACAGGTACGAGAGTCGCTCCCG	LG3	7353397
11385541|F|0--40:C>T	TGCAGACTGAACTTTGTAATGCTGGGTGGAATCAGCACCACGGACAGAGGCATAAATAATTATCCGAGA	LG3	12024769
11398284|F|0--12:C>A	TGCAGTTGGCGGCTGCACCACCCAAATGACTGCACATTAGCTGCTCAAAACCCG	LG3	9332401
11397413|F|0--28:G>T	TGCAGCAGTGAAGGAGGGAGACGACGATGACGACAGCAGGCTGTGCACTGACCCG	LG3	10271068
11393536|F|0--21:C>T	TGCAGCTATGTAGAACTGCCTCGTTTGCACTATGAAAGCCACAAAGTTTCAGGACACTTATGTAAAGTT	LG3	8863849
11395577|F|0--14:G>A	TGCAGCTGAAATCCGACACGCCTTCAGATGCTTCACTTTATGACTTTAACACTGTTTTTCTTTCTATTT	LG3	7540481
22642597|F|0--41:C>T	TGCAGACGACTATATCTTGTCCACTCCATCCTGGTTCTCCTCGGGTTGGCGTCGTTCCG	LG3	8497705
17879188|F|0--66:T>A	TGCAGCCTGTCTCAGCTTTGATAGGGTAATTCAGTTGTGCAAGCACGGAGAGACGGAAAAACTCCCTTT	LG3	6479512
11387015|F|0--26:G>T	TGCAGGATGCTGCAAGAAAACAGCTGGGTTGGAGGGGGCTGCTCCAGCCCCGGCCAATTAAAATGCCGA	LG3	9631538
22644188|F|0--12:G>T	TGCAGTAAAGCTGTTTAACTGAGCCTAAAAGATTAATTTGTAGAACTGCTTGTAAATCAAAGTATGTAT	LG3	7716405
17026393|F|0--11:G>A	TGCAGAAAAAGGAGGATAAAAATTGAAGATCCGCTTCAGCACAGCCGTCCG	LG3	7014074
17885114|F|0--66:C>T	TGCAGTAGAAGCATACCTGGATTGGAAAAACACAAAGTGGAACGCTGTAAATCATGGATTGGCCTCCCC	LG3	8037596
11391649|F|0--43:C>T	TGCAGACGCATCGGAATCGGTTAAGTGTTTCCCTTTAAGACGGCGCCTTTGATGGTATGTTTGCTGTTA	LG3	11631316
11395475|F|0--24:A>G	TGCAGCCTCCTGCACACAAACGCAACCTCACGTGTATTCTTTTAGATTTTCACCTCTCCCAACTTTCAG	LG3	6779767
17888691|F|0--49:C>G	TGCAGCAGTAACAAGAGCGTGTAGCGACAGCCTCCTCTGGATCCTCACGCCGGATAGCTCGGTTATGTT	LG3	14347395
11389979|F|0--12:G>A	TGCAGGCAGTCCGCCACATCCTGGGGCTCCG	LG3	9645456
11387466|F|0--51:A>G	TGCAGGTTGGAGCTGATCTGTCACAATCTATGAATTATGCAGTCGCGGAGCAGGGATTAGAGGCGATGT	LG3	7919051
17022410|F|0--68:T>C	TGCAGAACAAATAAAAGCAGTCAAGTTATTTTGACTCAAAATACAAGTAAAGAGAGAGGCTGTCAGCAT	LG3	13128966
17023437|F|0--29:C>T	TGCAGCATGGACTGAGCATCCTGCCAGCGCTGCCACGCCTTCATCCG	LG3	15070959
11387637|F|0--22:A>G	TGCAGTCAATTTAGAGTCGCCAATTAACCCCACAAGCATGAATTTGGACTGAGGGAAGGACCCG	LG3	10256145
17024189|F|0--33:G>A	TGCAGCTTTGTGATGTTTATATGAGCCAATCACGGCTTAGCAAGGAAACAATATGCTGACCCG	LG3	7457381
17022766|F|0--23:T>G	TGCAGCTCACAGTAAACTTAGACTGAGTATTTGTACAGTTTCACGACTTTCTAGCACTTTGTGTCACAG	LG3	826680
17007427|F|0--66:T>G	TGCAGCTACTTTTGTTAGTTTGCCTGTAAGAGTCCCTCCCCCTTAATTTAGGCTTTTATCCTTTGCTCA	LG3	10608651
17021998|F|0--6:T>G	TGCAGTTCCTGATATGTATTGCTATGTGTAATCATTGTTTTCATTACTGCTCCG	LG3	9805917
17878473|F|0--27:G>C	TGCAGCTCTGACGTCACAGAACTTTCTGGCAAAGGCAAAAAGAAACGCACGTTTGGAGGGCAAGCAGAC	LG3	15101966
11392302|F|0--32:G>A	TGCAGCGGGCCTATAAAAATGGCATGCGATGCGACGCCGTCGCCTGCTGCGGAGTGACATCGCTCACTC	LG3	9823746
11390172|F|0--35:G>A	TGCAGGTCACCCAGACTCAGTAAGGAAATGACGTAGATCTTTGATCCATTAATGCCG	LG3	7144428
17888820|F|0--56:G>C	TGCAGCTTCTGGCCAGCGCGCTGAGCCAAGAGGTACGGGGTGGAGTAGGTTGGATCGCCG	LG3	11740210
11391849|F|0--22:C>G	TGCAGATACTGAAGTAGATTAACTGTAAACAGCTCCTGCCTGAGTAAAGCCTCACTGCGCTGCTCACGG	LG3	14238325
17010183|F|0--27:A>C	TGCAGGTGGTGAGGATTCAGTATAAGGACCCG	LG3	10509509
11385406|F|0--59:A>T	TGCAGACAATGAGGTCTGTGTGTGGTTTCTGTGAGAGCTGACACAGTAAGGGAGGTGATAATGTTATTG	LG3	15064910
11393608|F|0--18:C>A	TGCAGAGGACACTGAAGCCCCCGAATCTTCAGAATCAAGTTCCTCACAGAGTGACATCATTGTCATACC	LG3	5204560
11390721|F|0--19:T>G	TGCAGAAGGATTCCTCCTCTTTCCTCCATCTCCACGGGGGAATGGGCCAAGACCG	LG3	12993296
17878847|F|0--17:G>A	TGCAGTACACGTGGAAAGAGCCTTCGGGGCAGTAGCGGGAGAACCGTATTCAATTATCCTGCCTATTAA	LG3	5379041
17887661|F|0--7:G>A	TGCAGCCGCACCTACACCCCTGTGAGAGTGTGTTTTTTTTCCTGTTTTATTTCTCCTCACCTTTACTAC	LG3	10721601
11392846|F|0--49:A>G	TGCAGGGGTCCCACAGCTGCAAAGTTTTTCCTGCACGGCTGCACAATTTAAACCTCATCATGTTTCCAC	LG3	11649563
11387833|F|0--49:T>C	TGCAGTGAGAATCAAAGTACTTTTCCCTGAGCTGCTAATGAAGCTCTGCTGACTCTGTGGTAAATGCAA	LG3	12921613
11391675|F|0--18:G>A	TGCAGACTGCCACAGTGGGAGAAGCCACTAAAGCTGGTTGAGAACAGCAGGGCTCCTGTGGGACTGCCA	LG3	14241118
11397690|F|0--65:T>G	TGCAGCACAGGTAACACGTGGTTCACTCACTGTTGCGTGTGTTACATCTGCTGCTCTGATTTCACTGAC	LG3	13306146
22644200|F|0--15:G>A	TGCAGTATGCGTGCCGTGGGCTCCCGCGGGGATGCGCATGCACGCCGTGTTTCTGCATTAATATGGATG	LG3	7200648
17012748|F|0--8:C>G	TGCAGCAGCAACACGTTTGCACTCACGTTTCATAATAAGTCAAAGACAGGAGCAGACCGCTGTTCCTAC	LG3	7246696
17017347|F|0--28:A>C	TGCAGCTGACTGCTGAGTGAGAGGAAACAGAGTCTGGTCAAATCGGTGCCACTTTGAGGCACCG	LG3	10182902
11387307|F|0--37:C>T	TGCAGGGTGCCAGGGAAAGCGTGTTCACCACCAAGGCCGACCACTCCTTCTTCACTGAGCCG	LG3	2507656
11389905|F|0--13:G>C	TGCAGGAGAGGCTGGTTTACGCCCGACGCACCG	LG3	7373065
11392288|F|0--5:C>T	TGCAGCGGAGCTCAGACTCCCGCTGGCCAGTAATTTGTATTTGACAACTCAAGCAAGCAGTGTACTTTG	LG3	9030192
11386083|F|0--53:G>A	TGCAGCAGCAGCAGCAGCAGCAGTGTTACAGGAGTCCCACTCAGAGCATGCTCGTGAAATGCGAGCAGA	LG3	6730115
22644158|F|0--21:C>T	TGCAGGGGTAGTGAGAGAGCCCGAGGATCACACTGACTTCAGAGACTCACTTGTCATTATGTGTGACCA	LG3	8454586
17020058|F|0--12:A>C	TGCAGAATCCCAACACACCCCCGAGGCACACGAATGTGCTGCACTGAGATCAGTGCAACGTGTCGCACT	LG3	9194654
11395665|F|0--43:C>T	TGCAGGACCCCGAGTGCTTTGCCCATCTGCTGCGTTTTTATGACGGCATCTGCAAGTGGGAGGAGGGGA	LG3	588679
11386105|F|0--60:C>T	TGCAGCAGCTAACAGATTTCAGTCTGTGTGTAGGGGTGTTGGCAGGGGAGTTGGGTGACACGGACTGTT	LG3	4125432
11392984|F|0--12:C>T	TGCAGGTTTCCCCAACATTATAAAAGTAAAGTCTTCACTTGAATAAGCCTTTAGGTGCATACGTCACGT	LG3	1128827
11397137|F|0--43:T>C	TGCAGGTAGGGTACGGTGCAGGTTGAAGTTCAAACTGAAACAATGATTATGTACAACAAGCCG	LG3	11301469
17881624|F|0--34:T>G	TGCAGAGAAAGAATCCCTGGGTGGATTTGTGGCTTTTCTCCAGCTCGAGTGGTTTTTAGCAGGCTAAAC	LG3	3852302
11385332|F|0--13:C>T	TGCAGAAGCCAAACAGCTCATTCACAAAAGCAGCAGCATCATCCTCAGTGTATCCATTTGAAATGCGTT	LG3	15244646
17015543|F|0--49:G>A	TGCAGTACCGTAAATTTGAAGTTGTTTACGGATGCTGCCATCTTGGTGCGCTCCG	LG3	10482359
17020039|F|0--29:C>T	TGCAGAACTACCCAGTGGGCCTCAGATCCCTGAGTAATGTGTGTTGTTTCCCCCCCACTGCCCG	LG3	9633120
17015086|F|0--44:T>C	TGCAGCACCGCCTCTAATAAAGTGTTCCTGTTGTTTTTGGGTATTTCCCCCG	LG3	7295571
11390676|F|0--15:G>C	TGCAGTTTCTACAGAGACCAAATGAGAAAATATAGAATTCAGTATTTCTCCACCG	LG3	18136205
17026637|F|0--33:T>G	TGCAGCCTGTAGACGAAACACGGCGCTTTTATATTCGCGCAAGGCATCATGGGTATTCTTCGCCGAGAT	LG3	14914194
22642282|F|0--25:G>A	TGCAGTTGTCTGTGTCCACAGCAGAGTATAATGAAGGCTTCATTTTCCACAGCAGCTTGATCTGCCCTT	LG3	16837915
17881790|F|0--34:G>A	TGCAGATTTGTCAGCTCCACCTCCATGATCCTTCGGAAAGGTGCTCTATTGGACCAAGATCTGGTGACT	LG3	8726886
17881836|F|0--58:C>G	TGCAGCACCAGTGGTTAATTCCTGCTAATAACTGACACGAATATAAACACAATCATTACAGATAATTGT	LG3	9933060
17023349|F|0--37:T>G	TGCAGACCTCACAGGGCGACGGCAGAAAGACTCCTCGTAGGCCTCACCCG	LG3	14335253
11390500|F|0--15:C>G	TGCAGTGCCGGGGGCCGTTTGCTTCTCTTCACCCCG	LG3	16134920
11396674|F|0--25:G>A	TGCAGTCATTTCTCTGCTGCGAGGTGAGCGTGTGCGACATGTGTTTGTTGTGCAGCCG	LG3	7160490
11397335|F|0--45:C>A	TGCAGAGAAAAGAGCTGCCGTGAAGGTAGCAATAGCAAGGCAAACCACTTCCG	LG3	6054149
11397811|F|0--48:C>T	TGCAGTGCGTAGAGTGGAATTTTCCGTTTTGGAGCTCACCAACTCCACCGCTTGTAAAACACACGCACA	LG3	17733562
17008107|F|0--24:G>T	TGCAGTCGTGAACTAAAGTCAGAGGGACACTGGCCTGGATCTTAGCTGGGCTCTGGATCTGACTGATGA	LG3	16702100
11393465|F|0--10:G>A	TGCAGTTTTCGGCACCTCTGCATTTTTAGCTCCCGAGGTACCACCCAGTACTTGACTGTGTGTGGTACC	LG3	15143481
17015284|F|0--35:C>T	TGCAGCTGAGGGGACGTGGCACTTCATATGATGTACGCCG	LG3	11576594
11388959|F|0--29:A>G	TGCAGACATTCACCTGTAACAATCGAAACACATCCAAACAGGAAGCTGTCATTCCG	LG3	10044061
11393933|F|0--21:C>T	TGCAGAGTCACAAAGTCTGCTCGGTCCG	LG3	16633358
11385225|F|0--46:A>C	TGCAGAAAAAAAGAAAGAAAAAAATCATCGTCTCATGTCTCTGTGCATGATCGCTGTCCGCAGCGCCGC	LG3	16857436
11387451|F|0--14:C>T	TGCAGGTTATTAAACATGGAGAGCTGCTGCGTTTCTTCATAGTGTATATAAAATAAAGTGCCG	LG3	17700081
11398870|F|0--35:A>T	TGCAGGACACACAGCTGTGCCCGAGCGGCTCGTTCACCGTCTCCATCCATTACGGCTTCAAGCCCGAGA	LG3	7999564
11393990|F|0--31:T>C	TGCAGATGGAGAGAAATGCAGAAGCTGAATCTGAGTCGTCGACAATAAAGAAACCG	LG3	18346107
11392168|F|0--60:C>G	TGCAGCCAGCAGTAAAACAAAAAACAACCCTCCAGACTAGTTCAGTAAGTCAGTCTGGAGCATTGTTTT	LG3	6031737
17013959|F|0--10:C>T	TGCAGTGCATCGAGATAACAATAAAACATGGTCTGCTATCAGTGCAGCTGAATGGGCTCAGGTTGGCAA	LG3	7446803
11385490|F|0--27:T>C	TGCAGACCTGCAATCATGGGAGTAAAGTGTGTTCTATAGTGCGCTCTGACCACAAGGTGGCAACAGTCG	LG3	18057691
17021608|F|0--52:A>T	TGCAGATTTTCCCCACTTTCACTTCTTCTAACCCTTGAGACTCTCAGTGCACACCG	LG3	7324969
22644863|F|0--19:C>T	TGCAGCGAGACTACTGACTCGCTCAAACAGAGAAACTCATGGAACAGCCTGGTGGAGGTGGCTAGGGAG	LG3	837213
11385234|F|0--52:T>A	TGCAGAAAACACTCACAAGTCTTCAGTGTCAAGCTGCCAAGTAGTTCACATCTCAGACGTCATAAAAGA	LG3	7235522
11393018|F|0--23:C>G	TGCAGTAAGGACTAGCCAGTCTGCCAGTATGAACTGAAGTGGATGGATGAGGAAATGGTGGAGGTTAGG	LG3	4063956
22641192|F|0--46:C>T	TGCAGGCGGCAAACTTTAGTATCCTTACAGCAGCCATCGTTCATCGCAGGTAAGCATCCAGATGCCGAG	LG3	4093350
11397214|F|0--38:A>C	TGCAGTGATAAGAAATGTCTGCTTCTTTGAACGGATGCAAAAAAGAGGTGTGCCGCGGCGTGTGTGTGT	LG3	5823750
11388230|F|0--22:C>T	TGCAGTTTTCAAAAATCTGGCACGGACCAGATTGAACCTCTTAACTGCCATGTTCGACGTCGAAGCCGA	LG3	6760250
17009655|F|0--11:A>C	TGCAGAGAATAAACACTTTTCTCACAACCAGCAGTTGTTCCCG	LG3	8581176
22641845|F|0--48:G>A	TGCAGGATTCCACCAATCAAAACTGTTTGGTAGAATGAGCAGACTGAAGCCACTTAGTCTCAGAAGCCG	LG3	11100110
17009777|F|0--31:C>A	TGCAGCACAGCGTGAAAGCTCAAATATTTTACCTCATTTAAGTCTTTTCACGCCGTCCG	LG3	14189309
11395508|F|0--5:C>T	TGCAGCGCTTATTGTGCTTTAACCCTTTGTTTTTCCAGGTGTGATCAGCCCGCATCTAAATCCGTCCTC	LG3	5363478
11389632|F|0--27:A>C	TGCAGCGGTAATCACGTGACTGCCGTCATCCG	LG3	360496
11401284|F|0--16:C>A	TGCAGTGTACTTGTTCCAGTTTCCCCTCTTTCTCTGCAACAGAAATCAAAACAGTAATTACACCAGGGA	LG3	17744704
22641269|F|0--45:A>G	TGCAGAATGTAACATAATAATATGTGGATGTCTAACCCGCACAGAACAAGGGGCTGGCCCAGTGGCACT	LG3	15288389
11389697|F|0--37:C>T	TGCAGCTCCAGCAGCCCGTCCTCTGCGACACAGAGCCCGGCCGGGTCAGCGCCCCG	LG3	14882174
11385742|F|0--14:A>T	TGCAGAGTACGTGCATACCTGTACCCAGCTGTCATCTATAATCAGACTCCACTGTGTTCTTATAATGGA	LG3	11867999
22642539|F|0--20:A>G	TGCAGAACCACAAATTAGGAAAGCGTCCG	LG3	10552660
17021741|F|0--13:C>A	TGCAGCTGAATCACTGTTTACGTACCCTGGGATCAGTCAGACCAGTGCTACACTCCG	LG3	3945618
11391790|F|0--59:G>A	TGCAGAGGCGGGAATACTGGACCCATCGTCGCTCTGTCCATGGGAAACTCTGGATACAGGCGATAGACA	LG3	13306080
11392542|F|0--63:G>A	TGCAGCTTTTATTTAGAAAACCTGATATTTCTGAGCATCCTGTTAACGTTATAAAAGTAGTTGGCGACT	LG3	7547723
11391913|F|0--59:T>C	TGCAGATGTGAATGTGAGCCTCTCTGTGTTAGCACATCGACAGACTGGCAACCAGGGTGTACCCCGAGA	LG3	10256079
17012618|F|0--50:C>G	TGCAGATGTCGCTCTTGAGCGACACCAACACAGTGTCGACACAGCATGGGCAATGTGCCACACACTCCA	LG3	11359862
11386968|F|0--57:G>A	TGCAGGAGGAAGCACTACCCCAGTAGCACCTACCTCACCCACGTCTGACAGCCGACCGCTGGACACCGA	LG3	4489705
11392003|F|0--41:T>A	TGCAGCACAGGCTCCCCCACCAGGTAGAAACCGGGATCACATGACAGCTGCACCTGCGCGCCG	LG3	16371928
11399104|F|0--31:T>C	TGCAGGTTTTAGATATTACCCTGGGTCAACATACCTTAATCAAATGATTAGTTCATTACCCG	LG3	4072061
17879179|F|0--35:G>A	TGCAGCATTCTGGCATCCTCCACAGCATTATGAGCGTTGTAGCTTTTTCCCAGGAAGCGCCG	LG3	14718845
11395384|F|0--20:A>G	TGCAGCAGACCTCAGACTCCATTTCCTGTCTGTTTCCGTCTCTAGGTAACCGCATCGTGATGGGAAAGA	LG3	18783122
17012557|F|0--9:T>C	TGCAGATAATCAGGTGCGAGCTGTGGTTTCTCTTCTCACGCTGCACAAATGCACGCATTCCCCAGTGTA	LG3	1076727
11389936|F|0--19:G>A	TGCAGGATAAAAGGTACCCGTCTTTGAAACATTTTGGAGGATAAAAGGCCCCG	LG3	12377178
17007154|F|0--38:C>T	TGCAGCACTTGTGCTGAATCTTGTCACCAGATTCTGAACGACACTACTAATTAGGCTCTCAGCGACAGA	LG3	3915993
22643228|F|0--19:A>G	TGCAGTAAATATATGTAAAACAGCTGCAAACACTTGCCG	LG3	12501896
17885953|F|0--29:C>T	TGCAGGTTGATACGCTCATTTCCCAAACCCCACCCG	LG3	10812657
22642002|F|0--67:A>G	TGCAGGTTTGTCCCCAAATTTCATTCATTTTCTCGGTTGCGCAAGCACGCGCTATTAGCCAAAAGTCAG	LG3	361018
11393301|F|0--47:A>G	TGCAGTGGGGACGCCTCGCATATTTAATATTCCTAAAGCGGCGGGACAGGGAGGAGGAGGAGAGGCAGG	LG3	2342162
11398156|F|0--23:C>G	TGCAGTCAGCTCAGACCGAAGGACTTACCTGGATGCGTGACGAAACGTTTCTCCCAATGAAAACGTCCA	LG3	1128893
17016555|F|0--40:C>G	TGCAGCCCAGACGCCACACAGATTTCAAACCCACACCCTGCGCCAGTGGTTATATGAGGCTTTCAACGT	LG3	8774348
11395901|F|0--33:G>A	TGCAGTCCTGGCCATAACGGTCCAAGTCTGGTCGATGACGTTGCACCCCTGCCAGCCAATAACGTGAAC	LG3	13166577
17883319|F|0--13:C>T	TGCAGCTGAAGGGCAATGTTAATAGCCCG	LG3	4355185
17887659|F|0--57:G>A	TGCAGCCCTGGTGAAAGGCCCTCCCTATATCGACTTTTCTATTTTTGCAATCACTGCGCACAGTGACGG	LG3	12252879
11394014|F|0--14:C>T	TGCAGATTGATGTCCGTGTAACACCAGCCGGGCAAAATACTACAAAGTGCCG	LG3	18461361
22641773|F|0--26:C>T	TGCAGCTTCCTTACTGTACTTCTGTCCAAAGAGCAAAGGTCAAAGTCAAACGTAGTGTTTGTAATGTGG	LG3	1324358
17886746|F|0--48:A>G	TGCAGGTTAGTGAAGCTGCAAGGTGAATCGATTGTGTCGGGGCGTTTCATGTCGGGGCTCCTGATTGGA	LG3	7246098
11395240|F|0--14:G>T	TGCAGAGAAAAAATGGGCGGGGAGTGACAAGAAATGCGGCAAATGTGGGAAGACACAACATGCCGAGAT	LG3	17771391
22644175|F|0--23:G>A	TGCAGGTGGCGGAAGCGGGTGCCGCAGGTGTTGCAGGGGTAGGGTTTCTCCCCAGTGTGAATCAACACG	LG3	14205222
17885070|F|0--52:A>C	TGCAGGTGTTTCGAGCTTCTCCGTGAGGAGGAGCTAAAATATTGCTGACTGGAAGTGGAGGACGTTTCC	LG3	7200763
11392540|F|0--67:C>T	TGCAGCTTTTAGGCATTTATCAGCCAGAATTGACACGGAGGCACATTTATGCAATACAAAGTCATTTCC	LG3	15943337
11393130|F|0--10:C>T	TGCAGTCATCCTGGCAGTCAATGTATCCTCAGGCTAAGCCAAACAAGCTGATCAGCCAGCCACCTCTGT	LG3	18076777
17017387|F|0--28:G>A	TGCAGCTGCTTTGCTCTCAGTGGCTCTCGTAGCTCACTTTCATCCTCGTGCCCTTTTTAATATAGTTTC	LG3	4471289
11393284|F|0--14:A>C	TGCAGTGGAAAAAAAAATCAGCAAATGCACGGGCTTACCCAGCTCTCCTCTGCTTTCCCTCCTTCGAAT	LG3	12361307
22642871|F|0--9:C>T	TGCAGCCTCCTCCCGCTGTGAAATATTCTCCCG	LG3	5401864
11395996|F|0--50:G>A	TGCAGTGTAAGCTGTTATAGATCTAATTATCTGCGCTTTCTCACCTGCATGTCTCGCTCCAGCTGGAGC	LG3	9643627
11395763|F|0--53:C>T	TGCAGGGTCTGCTGATGTTATACAACTAGTTGAGCAGCGAGGGACCTTATCTTCCTTCAGCCG	LG3	17744886
11395934|F|0--42:C>A	TGCAGTGACAGCTGAAATACGAGTATGACTGACATCACTCGACTGGTTTATATGAAATGCACACCGAGA	LG3	10261669
17025072|F|0--55:G>A	TGCAGCATTTTGTTGCTGCGCTGCTGATTATGCCGCGCTTATCAGCTTCCCCTCAGACGGCGAGCTGAA	LG3	17744820
22644546|F|0--39:G>C	TGCAGGTCTGGGCAGGGTTGGCGTGTGACGTGTATGAGGGCAGTAAGCTGCGCTCCCG	LG3	5675323
11394712|F|0--15:G>A	TGCAGTCCATGCTAGGTTAGCTTTCTGTGGGTTTAGTTAGTTTCTATCCG	LG3	7832090
11394175|F|0--12:A>G	TGCAGCCCTGAAAGAAGTCCTGTCCCGCTGGCATCCGTCAGAGGTCCACAAGCCCG	LG3	17686938
11388126|F|0--55:C>T	TGCAGTTCTAATGGGGCGAGTTCACACAAACATACACGCCTGTCCTCTGGTCTCGCAAGTGTGTATGAA	LG3	12847891
17015600|F|0--22:A>G	TGCAGTCGAGGCAGAAAGTGCCAAAGCGCAGTTTTGTCATATCCTATACGACCCG	LG3	761866
11397679|F|0--38:C>T	TGCAGATGTGCCAGATGTTCCAGGAGCCTCTGGCAGCTCCTGCCTTCACGTTAGGACCACAGACTGTGA	LG3	7072160
11391602|F|0--67:C>T	TGCAGACAGCAACAGAGGAAACCGCTCAGCTTTTATAAATGATGAAACTACCATCACTCTATGACACCG	LG3	7540301
22642839|F|0--23:T>C	TGCAGCCAGCTGGCAAACAAAACTGATCATCGCAGAAGACCCCG	LG3	5415118
11401312|F|0--32:C>T	TGCAGAAAATTAGGAGGAAACAGTTATCCCACCGTCATCTGTCAGCCG	LG3	12867336
11401484|F|0--19:G>A	TGCAGGCCATCGCAGGTTCGGCAGCGTGACAAACGTCCTCCTCTTCTCTCGTCTGCCGCGTGGCTGAAT	LG3	7460008
17887629|F|0--22:C>G	TGCAGATTTGTCAGCTGCACATCCTCCCGTTCCTCTGCATCCCAAAGGAGCCCTTTCGGATTAAGATCC	LG3	11614630
11391561|F|0--67:G>A	TGCAGAAGTGAAGTGATGGAGAGCTGTTTGCAGGATGAATGTTATGGTCCTTCCATAAAGACAGAGGGG	LG3	7515431
17886807|F|0--33:A>G	TGCAGTGACAGGGTGGGCAGCGCAGAGCTCGATATCTTTTTCTCACCATCTATTAATAATGTTTGCTCA	LG3	5861572
11398541|F|0--21:T>C	TGCAGAGGGTGGTGAGATCAGTACAGCGCATCAACAGGACTGAACTGCCAGCCATGCAGGATCTCTACA	LG3	2545068
11397700|F|0--65:T>G	TGCAGCATTCTTGGCTACATTTTCATGGCACGCTGAGCATGTGTGAGACATGTATTCATGTTTTGTTTT	LG3	8235688
17012699|F|0--26:C>T	TGCAGCACCAGCTCCTCACCCAGCGTCTGGCCCTCAGTCGTCCCACCAACCTCATGCCCACCCCAGCTA	LG3	6135673
11385747|F|0--10:G>A	TGCAGAGTCCGTGTTTTTCTCAGAAATGAGGAAACACGTGGGCAAACCTGGAATATCACGACAGCACTC	LG3	18077675
11387972|F|0--23:A>G	TGCAGTGTCAACAACAGGAAGAAATCATATTCAGCTGCACATCTTTCTTTTTTTTCTCTAATTTTTCTA	LG3	14279853
11396091|F|0--58:A>C	TGCAGTTTGTTTGGCGTCCACGTGAAGACATTTTTTGGAAAACCGCGAGGTAAGAGCAAGCACCGTGAG	LG3	8092790
11398073|F|0--54:C>T	TGCAGACAATTATTTAATTGCTAATAGTTGACATGAAGGGTGTTTAAGCACCAACGCCCCCAGATACCG	LG3	2939632
11386388|F|0--45:C>A	TGCAGCGAGTTCAGTGTTGGGAGAAAAAAAAATCGAAGACAGCAACTTTCTCATGTATCCTCTGAACTT	LG3	15065129
22643980|F|0--19:G>A	TGCAGACACTGACACGAAGGCAAATAGGAAAGTCGAGCAGAGCGCCGCAGTCCCAGCAGACATGTTGGT	LG3	18682106
11395476|F|0--35:G>A	TGCAGCCTCGACGAATGTAATGTGTTTGTTGGTCGGTGTGCGTGTGCAACTAAGTGTGTTTTTGTAGGC	LG3	8424082
17018120|F|0--24:G>A	TGCAGTGTGCTCCTGGTCTCCTCCGTCACACAGACTGTCTTCATGGAGAGCTAAAGATTTCCCAAGCTG	LG3	7460573
11389038|F|0--42:C>T	TGCAGAGACCCCCACACACCCTCAGTGCATGATGGGAAATCCCCCAGCAGCCG	LG3	7249591
11397492|F|0--16:T>C	TGCAGGCTGTCTATGGTTGTCCCTGCATTTATAATAAAGTCACATTGTGTTCCGGAACCG	LG3	18349566
22642048|F|0--64:A>G	TGCAGTATAAGAAGTGTCAGTGGCGCAGATTGTTAGCATGATAGCAGAAGTCCTTTTGATTCCAACATG	LG3	14877618
11386694|F|0--20:C>T	TGCAGCTGGAGCCTCAGGTCCATGTGTGTGTTTGTTTTTATGTTTATGTGTGAGAGAGCTGACTGTTTA	LG3	5476675
11397758|F|0--48:G>A	TGCAGGCGATAGCGGGTATGGCGGATCTGGAAGAAGAGCCTCTCCAGCGGCGAGCGGCTCATCCCGAGA	LG3	16616514
11391641|F|0--40:C>G	TGCAGACCTTGGTTGGAAGTGATTATTTTCATTTACTGTTCCCTTCCTAACAGCTGAAAGCAGTCCGAG	LG3	2001960
22642844|F|0--28:C>T	TGCAGCCCAGGATTACACACATAGGTGACATTGTCCG	LG3	16383236
11399733|F|0--52:C>T	TGCAGCAGGGAAATGGCTCACTCTGCTTGCGAGATAACAGAGAGGCCAGTGCCGTCACTATACCTGGTT	LG3	17372493
11401442|F|0--5:A>C	TGCAGACTAAAAATCTTCATCCATCACACTTTTATTAGTCCAGACCGAGACGAAAACCG	LG3	870860
17019129|F|0--19:G>A	TGCAGGAAATCAAATCAGCGCAGGTCAGGGAAGCGTGGCGTGGAGTCCCTCCG	LG3	7367207
11397976|F|0--16:C>T	TGCAGGCTGTCTATGGCAGTCCCTGCATTTATAATAAAGTCACATTGTGTTCCG	LG3	18349572
22641855|F|0--16:G>A	TGCAGGCCACCATGAAGCCACAACACCCCCCTGCCTCAGACATTAGCCCCCCCGCTCTTCAGGAACTTA	LG3	16975856
22642298|F|0--18:C>T	TGCAGTTTCACTTATGTGCGGGACGTTTCCATTCCCTTTGATCTGATTTGGTTGGAACTCCG	LG3	7898243
11397434|F|0--34:A>C	TGCAGCGATGGCCCGACTGTATCTGCCATCACCAAATGCTTCGTCCTACGAGGACCG	LG3	967306
22641987|F|0--35:G>A	TGCAGGTGTTAGCAATCGGTCACAGGAACCACAGCGAAATCTCGCTGCTTCTCTTGTTAACCAATGGGC	LG3	6036500
17020563|F|0--33:T>C	TGCAGCTCCATTTTCCTGCTCTTGGGGGTTTGATGAGTCTGGCTGTGTGAAAGTGTGAGGCTTTCATTA	LG3	18801398
11390154|F|0--14:A>G	TGCAGGTAAGTGATAAGTGGATCGATGCACCG	LG3	4550417
22644061|F|0--55:C>T	TGCAGCCGCACAGAGAATTGATTGCCTCTGCCTCGCGTGTTCGTGCTTTCTCTGTCGGCGTCTGGTTTT	LG3	18346192
17017267|F|0--28:T>C	TGCAGCTACAGCTAGCTAAACACTATAGTGGCAGAGAGGCAGCTGACACTTGTCATTTTGTGTGCCGAG	LG3	4524799
17015732|F|0--29:C>T	TGCAGTTTCACATGTTCCCATGCCCTCTACGGATCACACCG	LG3	6325602
11385434|F|0--62:T>C	TGCAGACAGAGAACCTCTGACTGCGGGGGAACCACACTGCCCACGGTTTTCTTGTACTGGTGTGTTATG	LG3	746057
22644023|F|0--41:A>G	TGCAGCAAATTACAGGGTTGGTCTGTTTCTCCTCTTCCACCATCGATCGTCCACAACTTTTAATTACAC	LG3	7501411
17015696|F|0--45:C>T	TGCAGTGTGTCAGAAAGATACCCCCGATTGGTGCCGCCATGTTTACGAGCACACCG	LG3	9144639
11391842|F|0--19:A>G	TGCAGATAAGTGCTTGGTAATGACGTGTATGAAGGTATCCGTGTGTGTGTGTCATTCCAGTCGGCCTGG	LG3	2856086
11391514|F|0--59:C>G	TGCAGAACAGGTATGATAGCAAAAAGACAAACCGTGACTCCACCAGTTATCTTTGTCCTCCTGGTGGTC	LG3	2493887
11394638|F|0--37:G>A	TGCAGGTTTGAAACCATTTCTCATGGTGCTAACGTACGCAGGCAGAGGCCG	LG3	7517963
17006773|F|0--23:G>A	TGCAGACAGTTTTTTCACTATTGGAGCTGATGACGTCACAGAGAGAGGATGTCCCTAATATGGTCGTCT	LG3	7147731
23050668|F|0--10:G>A	TGCAGAGGAGGATCCCATTAGCACTACTTTATAGCCTCTCTGCGTCCTCGCTCCTTCATCTTTGTCTCT	LG3	16331937
23045724|F|0--9:A>C	TGCAGCAGAACTTTGCAGTCTTTCAGCAACCAAAAACAGGTTTTTAGTCCAGCTTGCTCCTTACTAACT	LG3	16307828
23047966|F|0--39:A>G	TGCAGCAGTGTTTACAGAAAGCAGTTTTATGTAGGAACCATTTTCTTTATAGCCAAGCTACATCCACCA	LG3	11675627
23050934|F|0--39:G>A	TGCAGTTACGTCATAGGGTTTTAAAAACTGAGCTTAAAGGTGTGTAGCACATGAACAGTGCTAATAAAA	LG3	9952828
28849531|F|0--9:A>G	TGCAGAATTACTCCGTCAATGAAAAATGTCTCCCAGAGCTGAAGCGCAGTGACAGGCTGAGAGACCTCA	LG3	18257353
28847267|F|0--22:C>T	TGCAGCAGGACAGAAAAAAAAGCCACTTTGTACAGCCACAGACAGCCCTGAACTTTATGACAGTCTTAA	LG3	6779936
25975170|F|0--30:G>C	TGCAGCTGACGCTCTCACTGTGATCATCTCGAGAGCGGAGTCATGCAATCATCTTGATAGCTTTGCATG	LG3	9985306
11392810|F|0--32:T>C	TGCAGGGCATCCAGCTCACACCAGAACAAAACTGAGACTCCGGAAAAGCACAAGTGGAGCACCG	LG3	11541110
11392382|F|0--49:C>G	TGCAGCTCCTCCGCTGTGCTGTGTTTCAGCAGAAACTCTCGGCTGCTCTCAGAGCAGCAGGAGGTGCAG	LG3	7536982
17022381|F|0--35:G>C	TGCAGAAAAAATGTCATAGTTGAGCCGAATGAATGGATGCTGTGAGGTGCCTTTGCGCACATCTGTCCA	LG3	5665213
11391522|F|0--63:A>T	TGCAGAACCTAACGCGTCACCATGTTCTGTTTCTAGTGCATCTTGTGGAACACAAACAGCGCTAAAGGT	LG3	13349704
11392020|F|0--49:T>G	TGCAGCACCCAGGGAACACGCGTGGCCTGCTGTCCAGCACTTTGATAGCTCCAAGCTGTCACGGGTGCT	LG3	16420837
17013753|F|0--25:C>T	TGCAGTAGTAGAAGTGCTGGTGAGACGGGATAAGGCTGCGAGAATGAAAGCCAACCCACACCGTACTAT	LG3	16321275
23868735|F|0--43:T>C	TGCAGTTGTTCCTTTATGTTTCATTTTGTGCGGTAAAAACAGCTCCTTGGAATCCTGGCTTGGCTCCGA	LG3	9161736
19450158|F|0--65:G>A	TGCAGCCCGAGCCTTTAAAGGAAACAGCCGCCATGGTGACACTGGGAGCGGTTAACAGCAGCCGCGGCC	LG3	7076369
11387396|F|0--56:T>A	TGCAGGTGAGGAGGTACGCATACATCAAAGTTGTGACTGACAGCAGGCATCATGGGTTTGCACTCAGCC	LG3	597402
17017783|F|0--37:G>A	TGCAGGTGGCAGTGGAGCGCCTGCTAAAGATGAAGGCGCTGTCTCTGTCTCAGTCAGCAGAGGGACAGT	LG3	755417
17013012|F|0--40:T>C	TGCAGCGCTAAAGGGCAGTATGGGTGTCCGCGCAGATGCCTGTTCAGAATCTGATTTGAGGCCCATCAG	LG3	6990905
11387608|F|0--68:G>T	TGCAGTATGAAGTCTAAAAACAACTTCTGCTGCTTTCTACTCCTCAATCACGATCAATTTCCCACACTG	LG3	17702911
17025851|F|0--55:T>C	TGCAGGAGGCTGCCCACCCAGTATGAAGTTAAAACGGTACTGGCATTTTTTTCCCTGTGTCGCAACCGA	LG3	13034718
11393911|F|0--41:G>T	TGCAGAGGAAATGGCGTCTTGCCAAATTAGAAGATTATCATGTAGCCCG	LG3	8120608
17018155|F|0--5:T>A	TGCAGTGTTTCTGGAGGAAAACCAGATGCCAGATCTGCCAACATCTAAATTAACGAGTCTGGGCCCGAG	LG3	11281682
17025096|F|0--38:G>A	TGCAGCGCTGTGCACACAGAGATCCTCTGTGACAGCGCGAGGGCTCACTCCTCTGCTGTACCG	LG4	28229283
11386832|F|0--19:C>T	TGCAGCTTTTGTGTCGCTGCTGTGGTCGCAAGTGGTGCGCAACCGAATGAATTTAATCAGCCGCTTTAC	LG4	20992450
11389148|F|0--23:G>C	TGCAGAGGTGAGTGGGGAATTCTGCAAACCG	LG4	20937138
11392434|F|0--9:G>A	TGCAGCTGCGCTGAGCGACAGCTCCCTGAGGCGTTGGAAGTGTTGGAATGTGGAAATTTCAACATCGCT	LG4	10284973
11386641|F|0--34:A>G	TGCAGCTGACCTGCAAGGCCACCCAGGCAAGCACACCTTTAGAGGGAGCAGGATCGACATTCAGAGGAC	LG4	26008829
17007768|F|0--62:T>C	TGCAGGCTGCGGTATAACATTTCACTCTCATACAGCAGTGGTCTGGATTGCGGTCATACCCCTTAAACC	LG4	21926785
11395591|F|0--34:T>C	TGCAGCTGGAATAATATTGATACTGTCATTTGGTTTTCTGTTTTCCCACCACACATGTTCATGCCTGGT	LG4	19769797
17024968|F|0--49:G>T	TGCAGCACAGATGGCCTCTTTATTGCGCTTATCATGTTTGCTTGTTTAAGCTCTCTGATCGACCGAGAT	LG4	26963894
11392116|F|0--59:T>C	TGCAGCATGACTCAGTTTTATAAACTGTTAAACGTCACTGTCTATGCTTCAAAAGTCATTAGAAATATG	LG4	1504496
22642380|F|0--20:A>G	TGCAGCGGTGGCGTAACTGCACCTTGCGTTTGGCAGTGACAGCTTCTGCCAGCAGAGGTCGCTGAAGCT	LG4	10444636
22645333|F|0--38:T>A	TGCAGCCAATCAGGTTTGAACAGTGTGAACGGTGTGTGTGTGTGTGTGTGTGTGTGTGTGTGTTTTTAA	LG4	8805995
17012727|F|0--55:T>A	TGCAGCAGAAGGAGACCATCGTGAGCCAGCAGGGAACCATCAAGGAGCTCAACTCTAAGCTTGCGCGCT	LG4	1852357
17024125|F|0--6:G>A	TGCAGCGGCAATGTAAGGCTAATCCTCCCACGTGCCACGAGTGACACTTCACTGGCACTGAGTTTCCGC	LG4	22786272
17012578|F|0--18:G>A	TGCAGATATTTGAATGGGGTACCACTGGGCAGACATGCTGCCCCAGACGGGCCTGTTTCCAGTGCGGCC	LG4	25861368
11395986|F|0--37:G>C	TGCAGTGGGAATGTATTGATGCAGCAAATTGTGCTTTGAGGCCAGTGGGCTGTTTGGCACCG	LG4	20270997
17013452|F|0--32:T>C	TGCAGGCGTCTGATTGGCAGAGTGATTTGATGTCATCGATGTAAACATGTGACCTACTTCAGAGTTTCT	LG4	28366596
17883253|F|0--6:G>A	TGCAGCGCACCAAATTGCAACTACAAAGCGCCTCCG	LG4	19335859
19450206|F|0--42:C>T	TGCAGGAGCGAGCGCCTGCTGGCAGCGCCGTGAGGCCTCGCTCGCCTCCCTCTCTTTGGCTGAAGACTT	LG4	27052489
17013604|F|0--38:T>C	TGCAGGTGAGACTTCATCACAGCTGAAGCTGTTTAGCTTAAAAATAAAAGCAGACAGTCAATATGGTGG	LG4	754271
22641668|F|0--6:G>A	TGCAGCGCTGCACTGAACTTGTTTTTTGGTGGCAAATGGGAAAGGGTGGGCTTGGTTACTATGCAGAGG	LG4	6680414
11389780|F|0--13:T>C	TGCAGCTGGTGGGTTCACAGAAAGGTGGGGCTGGTTTGGGCCCG	LG4	25795504
17885192|F|0--61:G>A	TGCAGTGAAGAGGAGCCACTGCTCAGCGTAAGCAGGGCACTCTTCGCTCTCACAGAGGATCGATTCAGG	LG4	25593047
11391970|F|0--10:C>T	TGCAGCAAAGCTTGGCTAAGCCTCCTGCTGAAAAAAGCCGCAGCAAAAAGAGCAAAGAGCCCAAACCAC	LG4	17937713
11386863|F|0--64:C>A	TGCAGGAACTGTAAAGTAGAAATCTTTGAAAGGTCACGCTGGTGTTCTGGACATGAAACGGCACCGAGA	LG4	25235135
11392560|F|0--16:G>T	TGCAGGAAAGAAGGGCGTGGCTATATGATGTCACCAGGAGGGTGTGACCTCACCACTCGGTGGGCTCCG	LG4	25939870
11387345|F|0--26:C>G	TGCAGGTATCCACGTCATCCACCACGCTCATAAACACATTCAGCCCTGTATGAAAATATAATCCGAGAT	LG4	20232419
22643169|F|0--38:G>A	TGCAGGTCAATGAACGGGCTTGTGAAACCAACTGTGTTGTAACTCCG	LG4	24601351
11396669|F|0--12:T>C	TGCAGTCAAGAGTTTCTGCTTCAATTCTTCCG	LG4	2179676
11391992|F|0--44:G>A	TGCAGCACAATCTTGTCCTCCATTAATATGTGAAACAGCAACTCGACGCCCACGCAGTTATTTGTTTGA	LG4	11188840
22644867|F|0--47:C>T	TGCAGCGTCACTGGAAAACCATGTGTGGTGTTTGCAGGTTTGATGAACGGTGTTGAAATTACAGGGCCC	LG4	24020215
11387262|F|0--47:G>T	TGCAGGGCGGAGCGCACAGATTTATTCAACGCACCCTCATTTAATTTGACTCTCTCCGTGTGAAGTTTA	LG4	20991458
22643095|F|0--17:C>A	TGCAGGCCGCCGTTAGCCGTCAGGGTCCAGTATTTCCCAGCGGCAGTCCG	LG4	6652180
11387759|F|0--26:G>T	TGCAGTCTGAGACTCTGCTGGAATAAGTTGATACTACTGTAGTCTTTATGATGTGGCCTGGTTATTTAA	LG4	3001386
11387208|F|0--67:G>A	TGCAGGGAAGAAAGAAGGGATCATTTAGAGCTAGGACTGGAGGTGGGGGACCATTAGCTTGTTAGTGGT	LG4	17265873
11397225|F|0--35:G>A	TGCAGTGCCGCTTCCTCCCAGTTTCCTTATAGGCCGGCCTCTCAAAATGCACTTTTGTTTATGTGTGTG	LG4	782752
11386452|F|0--6:G>A	TGCAGCGGATGGCTAGCCAGTTAGCTTTTCTAGAAGGATGAAGGCATAATTTTCGTTCGCTAACTGTCA	LG4	4263744
11391974|F|0--12:C>T	TGCAGCAACACCCGCAACTAACCAAATACTACTGCAACTGCAATTACAGCAACACTTTCATCTAGTCCC	LG4	26473576
22642941|F|0--11:C>T	TGCAGCTATAGCGGAGTGAACTTCCATTTGGTTTGTGAGAGGTTAAGACACCCG	LG4	16540363
17878582|F|0--26:G>A	TGCAGGAAGAAGCCCACGCTCTTCTGGTGTGGTCGGTCAGGATAGAAGCGAGGCATCACCATTATCTTC	LG4	4766281
11392562|F|0--47:T>C	TGCAGGAAATGTGCAATGCTATGATGTCAGTATGGAGAAAGATCTCTTAGCAATGTTTCCAGCAACTAG	LG4	21130892
11389956|F|0--36:A>T	TGCAGGATGGTGGTTCTTGGTGAGTTCGCTTTTGTTACGCCG	LG4	557282
11390482|F|0--22:C>T	TGCAGTGATTGAGGGGAAATAACGGCGCCG	LG4	25122839
17017871|F|0--55:A>T	TGCAGTACATTCCCGGCCACCACCACACATACCACACTGCCAGTAAGAACGAGGTAACTGTTTAACTCC	LG4	24457272
11394567|F|0--33:G>A	TGCAGGTAGCTGGTGATTGCCAAGTAATGGAGCGTGTGATGGGAGGAGGAATGCTACCG	LG4	4075174
11393962|F|0--33:A>G	TGCAGATCCTCTGGGCCCTGTGGGTTTCTGTGAACCAGCTTTGTACCG	LG4	24854685
17021487|F|0--22:G>A	TGCAGAACATGCAGGTTTAACAGCACGTTTCTCACCG	LG4	27762982
22645152|F|0--25:G>T	TGCAGAAGGTGGGCTGCTTGAAGAAGCGCGCGATGAATTTGTGGTCCTTCACCTCGTGCACGTTCTTCT	LG4	5032595
22644168|F|0--13:G>C	TGCAGGTCCTCTAGTGAACAAAAAGTCTGGGATCGAGCCTGTGGCCTAATCTATCCGCCTGTAGCCTTT	LG4	18680771
11392884|F|0--56:C>T	TGCAGGTAGTCAAGTTTAATTCCTCTCCTGAGGAGCTGTAGCTGCTCTCCTCAGCACAGCTCCTGTGAC	LG4	24039288
11387320|F|0--58:G>C	TGCAGGTAACCAGTGTTTTGGAGTCTAATACAATCAAAAGCATGGATTAAACTGCAAGGATTTTTTCCC	LG4	21261726
11393125|F|0--32:G>C	TGCAGTCAGTCAGGTGTGGTCGGCGGGGAGACGGTCAGACCGTCGGAGCGGCGATCCAGCGGAATCAAC	LG4	25993011
22644499|F|0--28:C>T	TGCAGGACAGCAGGGGACAGGCAATCAGCGCTCAGTCTCCG	LG4	24292786
17018183|F|0--45:T>A	TGCAGTTCAGCCCACCTGAGAAGCTTTAAAAGCAGCGACCTCCTCTCTCTCTCCTCACTTCTCTCCTGC	LG4	27558208
11394730|F|0--13:C>T	TGCAGTCTCACATCCTCCTCTGCAGCCG	LG4	26816303
17879195|F|0--45:C>T	TGCAGCGTGAGCTTCATGACTCAGTGAAACATAAGCTGCTTCATCCGAATTCTCTGACTGGGCTGTTGT	LG4	24618584
17013470|F|0--59:T>C	TGCAGGCTGGTCGTCACTATCAGATCGTGCGCGGCCCACCGTGGCTTCTGGGTGACCCCTCTCCGAGAT	LG4	23844796
11393960|F|0--5:A>T	TGCAGATCCCCGCTAACCCCCTCCAGTGTGCCG	LG4	7701260
11386979|F|0--56:T>C	TGCAGGAGGGAGATGCAGTCTCAAAATTCCATCACGTTAACCCTTCCTCTACCAGATACTCTTTCCACA	LG4	6662764
17007476|F|0--57:T>C	TGCAGCTCTTACGTCACATCCACTGATTTTACACCAGCAGCTCACGACTGACCTTCATTATTTAATACA	LG4	28290027
11387945|F|0--50:G>A	TGCAGTGGGCGAGAGGCTTGCAGTCTCAGGTAAGAGAGAGAGAAGCGAGCGAGGGGGGTTTGGATCGAG	LG4	20271164
11392748|F|0--58:T>G	TGCAGGCTGACTTAGAGGCCTCTGCTCCATAGATGCTGGCGGATCGGAGCTCTGCGGCTGGGTCACTGA	LG4	14137583
11394048|F|0--32:A>T	TGCAGCACAGATAGACTGACGCCAACATTCACAGTGAGAAACAGAGCTGCAAACCG	LG4	27104090
11387817|F|0--63:C>A	TGCAGTGACACGCCGAGGCCAGCGGCCACCACTGAAACTCTTCTCTCTGTTCCTTCTCATTAGCGCTCT	LG4	7782589
11396507|F|0--19:A>G	TGCAGCTTTAAGCAGCTGCATGCGTTCCTCCCG	LG4	11561455
11393958|F|0--30:A>G	TGCAGATATCGTAGACTGGAATTTAAGTGAAAACGACTTGGGTTTTTCTGCACCG	LG4	8306398
22642070|F|0--16:T>A	TGCAGTCACCAGCCAGTGAGCCTGTACATCCACACATTTTCTTAACAGCTTTTCCAATTCAGGGAGGGT	LG4	4876845
17012641|F|0--9:T>A	TGCAGATTGTCAAACCAGATAGTCAGTGTCTGTGCTGGATCTGCAACATTAAGAGCTCATGAAAACAAA	LG4	21020050
11397646|F|0--36:G>C	TGCAGACACTTGAAAAAGTTTGAAAGAGATGTCTGAGATGTCTCCGTGGACGTCAGGCCCATCTCATTA	LG4	26584751
17016643|F|0--60:G>C	TGCAGAATATGATGCTGAAAAATAACCTAAAATAGTATCATTGCATGCTTTCATCCAGAAGAGCAGCTC	LG4	7117213
17017042|F|0--25:T>G	TGCAGCAGTAACCCCACACAAATATTTCTCAACACGATATCACGATATGTGTAACCATGCCTATATGTG	LG4	7513338
11392493|F|0--67:G>A	TGCAGCTTACCTTGATCCACGGAGTTTTGTTGAAGCTCTTCGGTTTTCCTCTTGCCTCTTTCCTCAAGC	LG4	3773311
11387389|F|0--28:C>T	TGCAGGTGAAGAAAGGCAAGCCGACACTCAAGGCTGGTGAGGTCCTGGTTCGGGTCAAGGCATGCGGGC	LG4	20635543
11396403|F|0--8:A>C	TGCAGCCAAACATCGAGCTTTGCCAAAGCTTCGGTGCGTAATGACCACATCCACATCACCG	LG4	20475070
11392784|F|0--38:G>A	TGCAGGGAGCGCCTCACTCAGCACCTCGCGGTCAGCTCGTGCTTTAATTACACCCTCAGGGACGCAGTT	LG4	23913593
11393251|F|0--10:T>G	TGCAGTGCAGTTGGAGCAGCGTTAGATAAACACCATGAACCAGGTCAGGGTCATGTGACCACAGCAGCT	LG4	26816925
17012511|F|0--40:C>T	TGCAGAGTAGCAGCATGTGTCAGCGTACTAAATGCCTGCACCCAAGACTCCCATCCCCCAGCAAACACA	LG4	24974911
11390510|F|0--38:G>A	TGCAGTGCTCCAGAGGAGAAAGGACCCCTCATTTTCCAGTTTTACCTGAGATTTAGGACCG	LG4	3695869
11394748|F|0--26:C>T	TGCAGTGAAACCCGTCAGCGCGTCAGCGGTGCCG	LG4	26584822
17017721|F|0--18:C>T	TGCAGGGGGGGTTTGTCTCCTCTCTGTGGTTCAGACCAGAGCTTCGGGTTCAATGCACCACCAGCCGAG	LG4	21007248
11391909|F|0--32:A>G	TGCAGATGGTGGGTTCCAGATGTTTCCTCTGAATCGTGTCTTTCACCTGTTTCAGTTTCAGCCG	LG4	27808612
17017251|F|0--30:G>A	TGCAGCGTGTTGCAGGGAAAAATAAGCACGGAATTGCATTTCAAGCGAACCACAATATTACAGGCTTGT	LG4	17078877
11391796|F|0--27:C>T	TGCAGAGGGAGCACTGCTTCATCGCTACGTGAGGTTTCAAAGATGGAACTGTAATAAAAGCCG	LG4	25245836
11389213|F|0--29:C>G	TGCAGATCAGTAGATCTGCCATGTAGATTCTGAAACACAGTATGTGTCTGTCTGTCCG	LG4	21192972
11392011|F|0--67:A>G	TGCAGCACATGCAATAAACACACTTATACCATCCAGATACTGAGAGCACGTACACAAGCACCGACACAC	LG4	26576031
17883250|F|0--11:T>C	TGCAGCGATAATAGCAGCTCTTTGAGGCCG	LG4	8445319
11386673|F|0--42:G>C	TGCAGCTGCGTTTGCAACATTGTAACTGAATATACTAAATGCGATGAAGTACAAGTATTTTCCTGCCAA	LG4	21134042
11386531|F|0--25:T>A	TGCAGCTAGTAGGAGCCCCATCTCCTCCCCACCTGTCATTCTAAACATACCATGTTGACAACATACATG	LG4	24039135
11396529|F|0--31:G>C	TGCAGGACACCGGCCCTCGAGGCCTGGAGTTGCCCACCCCTGACATAAGACAAGCTTACCG	LG4	22308938
11389303|F|0--35:A>C	TGCAGCAAATACTCCACCACCATGGAGACGGAGACAGGGGACAGATCCG	LG4	28317550
11387398|F|0--40:C>T	TGCAGGTGAGGGCGCTCTACAAATTCACCGCAGAGGAAGACGACGAGCTTGAATTTTCCCCCG	LG4	23849085
11393878|F|0--22:G>C	TGCAGAGAGAGTCCAGATCAGAGACGTACGCCG	LG4	25861275
17024702|F|0--18:G>T	TGCAGGAGGAGGCAGAGCGACAGAGACAGCAGCTGGACCCG	LG4	27855251
11387924|F|0--42:C>A	TGCAGTGGAATACGCTGTTATTTGAGGGAAGGTGAGAGCTCTCGGAGTACTGACACGCGCGCTTTGAGC	LG4	22911815
11393275|F|0--13:A>T	TGCAGTGCTGGCGAGAGGTGATCCTGGCTGGGGATCAGGTCCTGCGCTGGGAGAAGCCCTGGTTCCCCG	LG4	26012722
17886754|F|0--65:G>C	TGCAGGTTTTGGTACAGTAAAGCGCCGTATTTATTTTCATAATCAGCGTGTTTAGTGTGTGTTTGGGCA	LG4	1454806
11392604|F|0--55:C>G	TGCAGGACCCCCAGACAAATCCTCTGCTGTGTGCTGTTACATTGGAGCTGACAGGCAACATCTTTTTCC	LG4	935278
22644522|F|0--6:C>T	TGCAGGCGATGTCCATGGTCAGTACTATGATCTGCTCCG	LG4	22623316
17878258|F|0--20:C>T	TGCAGCACATTTTAAAGCTTCGTTTTTAAAACCATACGATGTAACTACAGCCCATCAGCTTTGCCATGA	LG4	23802297
11388947|F|0--7:A>G	TGCAGACAGGACGTATCGACATGTCCTACCCCACTGTATGTGGCCACACGGGTCCG	LG4	22598298
17018887|F|0--6:A>G	TGCAGCACACGTCTGCATCACCACAGTCATCCTAAAAAAAATACAATCTCACACCCCG	LG4	4014650
17019411|F|0--7:T>G	TGCAGTGTGAGAGCGAAGTGCTCTAATATCATAGAGTTGCTTCACAGTCTCCAAACCG	LG4	27713856
17013488|F|0--15:T>G	TGCAGGGAAATAAATTATCTGCAATCTGAACTTGCCCACTACATTTAAATAGCTACATGATTCAGAGCT	LG4	22814474
17026267|F|0--46:T>G	TGCAGCAGTCAGTGTCGATGGATCACACACACTCACACTCATTTACTGTACTTATGAGGACCCTCCCGA	LG4	27565797
11396423|F|0--7:G>A	TGCAGCCGCGACCCATGATCCCTGCCAGCCTCGGAGGACCG	LG4	28234526
17879714|F|0--5:A>T	TGCAGATCCCCGCTAACCCCCTCCAGTGTGCCGGGGAACACCGTGACAGCATGCCG	LG4	7701237
11390646|F|0--12:G>A	TGCAGTTGCTACGGCCTTTTGTTTTTTGAGTGCCAACTGCATCAAGAGACACCG	LG4	21991318
11385754|F|0--68:C>T	TGCAGAGTGAAGGCTCGGTGGAAATTTGATGGTGTTTATGTATCCTTAAGCTCGCCCTTTCCTTAAGAC	LG4	17882031
11386250|F|0--18:A>G	TGCAGCCATATCGAGTCAATGTACTAGTGATAAATGAAGACGGGCACACACGAGGCTTCCCCCTGTGGT	LG4	10563291
11389068|F|0--18:A>G	TGCAGAGATTATATGCTGACCTGAGAACGCCTTGGTGTTCCCCCG	LG4	27841495
11385941|F|0--52:C>T	TGCAGCAAATACTGACTCACTGCCTCTTCTTTACGCAATAAAGATCCATAAGCACCCCCTGGCAGCCAA	LG4	24616169
17878601|F|0--32:C>T	TGCAGGACGGCGCATGCCAGAGCGCGCGCGTCCGAGTAGATGAATGAGTGATGGAGATGGACCG	LG4	28462904
11386937|F|0--29:A>G	TGCAGGAGAAGATGCATTTGGGAGCATCCATGTGAATAAAAAGCTTTACAACATGAATGCAGGCAGGCC	LG4	23161893
11387559|F|0--37:T>G	TGCAGTACTGACACCATGCATCTGTCCACATCTGTCATAGTACCTCTGGTTGTCTAGCATTTATCTCCG	LG4	17033107
11386542|F|0--62:C>A	TGCAGCTCACATCACGGTGCAAACAGCGGTGACATCACAACGTGACATCACAGCAGCTACACCGATCTA	LG4	28226917
11393197|F|0--42:A>G	TGCAGTCTGTTCACATGTATGTCTCATGGGGTCATGCTAAATAGGGCTCAGATTATCTCCAGTAAAATC	LG4	1728064
11385223|F|0--7:A>G	TGCAGTTAGGTTTTAGTGAAGCACAGAAAGGTAAAGAGAAACTTAATCATCCACTGTGTGTGAAAACGA	LG4	1730981
11391832|F|0--36:G>T	TGCAGAGTTTTCAAAGAAACGTCTGGAAGCTGGTGGGAGGAGGGCGCTCAGCTTATAAAGTGGGGAGGA	LG4	26727048
11393194|F|0--42:C>T	TGCAGTCTGGCAATTCAGGAGTGCAAATGTCAAAGGGCGTTTCGGTGCAGTGAAGAGCATGCAGGGGCC	LG4	18513660
11395154|F|0--38:C>T	TGCAGAACAAGCTGTCTGTAAGAGCCAGGTGACGGCTGCTGCACGCCGCGCTCGGGACAAAACACACTT	LG4	26579086
17889885|F|0--21:G>A	TGCAGTCTATTTACACCTACAGGACAGTGGACACTCTTTCAATGATGAGAATGTACACATCCCG	LG4	27594008
17023494|F|0--20:C>T	TGCAGCTCACATCGGTGTCCCGCGCGCTCCG	LG4	28462876
22642306|F|0--7:T>C	TGCAGTTTGCTGCATCACATGATCCTTTTGTATCCACCAAGAGAAGCCCATAAATCCATGGCCTGCTGA	LG4	7525955
17887117|F|0--18:G>C	TGCAGGACGCATCCAGTCGTAAACCTTCACTCGCGCATGTTCGATTCGAGGCTCTGCTCCG	LG4	26855004
11386253|F|0--67:G>A	TGCAGCCATCTGGTCCAGAGCTCGCCTGCCTAACCAGGAGAGAGGCATAAATAAAGCTGGAGCAGCCGA	LG4	21928947
11395396|F|0--6:A>G	TGCAGCAGCCTGAGAGGCTCCATTGATGCTCACATTGGTATCTGTGTGTCTTCCCTCCCCGCAGGTCTC	LG4	28235478
17019159|F|0--29:T>C	TGCAGGAGTTTGCAGTGCTGACCAAAGAGTTGAACCTCTGCCG	LG4	23193913
11393879|F|0--22:G>C	TGCAGAGAGAGTCCAGATCAGAGACGTACGCCGGCAAACACTCAGGTCTGTGAGCTGCCG	LG4	25861275
11390009|F|0--23:C>T	TGCAGGCGAGGCTGTGACATTGACGGGAATTAGAGAAGAAGAAACGATCACCACCCG	LG4	23090817
11395942|F|0--61:G>A	TGCAGTGAGACTTGTCTATGAGCTGATGAATTATTTAACCAGACTAATCTAATTAAAAGTGGATGTTGT	LG4	24649923
17009653|F|0--15:A>G	TGCAGAGAAGCTACAATTTCATAGACAGGCATTCATTATGTTTAACCAGACCG	LG4	21746245
17879040|F|0--20:C>T	TGCAGTGTGAAAAGCGGCCTCGTTGTTTCCTTGGGAACTAAAAGGAGGCTTTCCATCTTTGAGTTGAGT	LG4	24548195
11388829|F|0--22:G>C	TGCAGAAAAGAAAACTCCCTATGCCTTTGTTGTCCTGCATTAAATCTGGAAAATACCG	LG4	16235659
22643401|F|0--30:C>T	TGCAGTTTAATGCTTTCCCACTGGTACCACCTGTATTCTTCTAGGATATATTCCG	LG4	24310754
17014985|F|0--10:G>A	TGCAGAGCGCGCTCAGTGCCGCCTCTATGGCCG	LG4	27852471
22643101|F|0--32:C>G	TGCAGGCCTTCTATATCTCCCCCATGTTTAAGCCCTGCGCCCGCCCAGACCG	LG4	16376658
11396670|F|0--30:C>T	TGCAGTCACTCCCTGCACTGTGGGAGCTGGCCGAGCTGAGTTGCCCG	LG4	19593306
11395275|F|0--39:T>G	TGCAGAGCTGACAACATTTTTAAAGCCACGGAACGAAAATGAGCTTCTATTTCACGGCCAAACCACCGA	LG4	26527109
11394080|F|0--6:A>G	TGCAGCAGCTGAACCTGCACGAGAATGAGGCGGGGAAATGACAAGTTAACGATCCG	LG4	10165347
11391463|F|0--16:T>A	TGCAGAAAAACTCTGATCAAACACTTGGTTTCTGTACAGTATGACTGTGAGTGTGTGTACACAGTGGCT	LG4	20992384
17017139|F|0--22:C>T	TGCAGCCGCTCGTTTAAACCTCCGAGCACGTGGAGGCGGCTGCTCCTCGCACAGCGGCATTCCG	LG4	27748557
11390667|F|0--36:A>G	TGCAGTTTATTGGTCCAGGGCAGTGGGATGCTTCATAATCTCACTATCTCCG	LG4	22519709
11385980|F|0--53:G>C	TGCAGCACACTGCGAAGGCGTGCATGTGTGTAAGAGAGGGAAGGTGATGAACGGCAGCCAAGTCATTCT	LG4	15024256
11387185|F|0--8:G>C	TGCAGGCTGTTTGGTTGTGCCTTATTTTTCAAGACTGAGTGAGGAGGGGTCTGTCACTGTGGGAACGTT	LG4	16259301
11387215|F|0--25:G>A	TGCAGGGACGTTTTCAGGACAGGACGCCGACCGAGCCAGCCAGCCAGGGCATGGCCCCTCTTCTCCGAG	LG4	26570851
11398646|F|0--23:G>A	TGCAGCCATCACAATTCCTCCGTGTTTCCTCACCG	LG4	17800894
11386606|F|0--56:A>G	TGCAGCTCTGATATCTGGTCCTGGAAGTCAGACGTCTCCCCATCCAGCTTCCTCTTAGCCTTCTCTAGC	LG4	8234963
17018231|F|0--11:T>C	TGCAGTTGTTCTGTCAGCCCACCTGAGTCCATCTCAGCAATGGGGAATGTTCTAAATCTGTTGCCGAGA	LG4	726728
11396877|F|0--47:A>G	TGCAGAAACATCACAGGCCCATAACTTCCGAGTAGCTGGTAGGGCAGATGGGCTTTGATGAGGCTAGGG	LG4	23111332
11393312|F|0--52:A>C	TGCAGTGTAACATTACTGTGTGGAGGATTAGGGTTGTTTGAGGGAAGATAAGAGATTGTGGGATCAGTG	LG4	18102458
17019317|F|0--13:A>G	TGCAGTATTTTACAGCCAAACAATTGGACCAATCTGTGTTTAATCTCCTGCACAGGCCG	LG4	6788077
11385844|F|0--14:G>A	TGCAGATGACATTTGATTAATAGAAAATCAGAAAAGATGATCCCACAAGTATGTTTTCAGACCACATAA	LG4	24627014
17017356|F|0--38:T>A	TGCAGCTGATAGCGGATGTATTTTTTTCTTTATGTAAATGAGATATTTTTATGCGCCTCTTTGCACGAG	LG4	7104992
17024405|F|0--54:A>G	TGCAGTTGTTAAGAAATGGGCCAAAGAGACCCTCCCAACTCGTGTAAATCTACAATTCTCCTTCTTAGA	LG4	753595
17026755|F|0--8:C>T	TGCAGAAACCATCCTCGTTATCTGAGCCCGCTCTGCCTCCG	LG4	28473655
22642782|F|0--21:A>G	TGCAGCAGCATTACCAATAATAAGCGCTGCGCCTAACAGTGACCTCTAACCTCCAACCG	LG4	28346325
11397416|F|0--25:T>A	TGCAGCATGAAGTGCAGCAAACAAATGGAAAACAAAGCCG	LG4	24673866
11392874|F|0--26:A>G	TGCAGGTACAAATAAAGTAACCCGAAACTGTTTTACTGTAATCACAGCAACATGACACTATGAGTCACA	LG4	25579223
11389214|F|0--28:G>A	TGCAGATCATAATACAGGGGTGGGCACCGAGGGCCG	LG4	5593398
17015358|F|0--26:A>G	TGCAGGAGCGGAGCTCCTCTGAGCTCAGCCCCTCCG	LG4	18777045
11394095|F|0--42:G>T	TGCAGCAGTCCCACTTCTGCTCTGACTTTTTATCAGCGAGCAGGTTTGTTTGTGCATGCCG	LG4	26574381
22642944|F|0--9:C>G	TGCAGCTCACAGCTCTGTGCCAGAATCCACAGGAAACCTTTTCCCCACCAACACGGTGCCG	LG4	24000170
22642122|F|0--24:T>C	TGCAGTCTCGAACAATTTCAAGTGTGTGTATCTCCATGACCCAGATGGAAAGACAATTGTAGTCAATTA	LG4	2567452
22642142|F|0--28:G>C	TGCAGTGAACTTGTGGCAACACTTAAAAGAGCATCCAGCACCTCAACTTGGCTTGTGCTTTTTTCCTTA	LG4	18964312
11393891|F|0--8:A>G	TGCAGAGCACATGAGCTCTTGTTCTCTGCCG	LG4	26768363
11389970|F|0--20:G>A	TGCAGGCAGAGCCTTCAGACGCACAGCTGAGCGTCTCTGCCTCTGAGCACCG	LG4	27695653
17015589|F|0--7:C>G	TGCAGTCCCCGTGAGCAGGTGTCCGCGGCCG	LG4	27749459
11396536|F|0--33:C>G	TGCAGGAGAGGAGCGGACTGGGGCCGAGGACTGCTGGATCCCGCCG	LG4	27843295
11396326|F|0--44:C>T	TGCAGATGAACCCGTGATTCAGTCACGTGATCGCAGACACCTTACGTAACCG	LG4	27703474
11387449|F|0--44:C>T	TGCAGGTTATAATGGAAACCTGCCCTCAGGAGTCAAAGTGTGGGCTTTAGCAGCTTGCTTGTGATATTT	LG4	8330704
11389658|F|0--13:T>C	TGCAGCTAAAAGATGTTACACCTAATTAGCGGTGGTTGTGACTCCTTTCATCTCCG	LG4	23970639
11386075|F|0--14:G>A	TGCAGCAGATGTTGGTGATAGCAGATGGTTAACAAAACTCTGTTGTGACTTCTCAGCCTGCCTTTGTTC	LG4	16368033
22641718|F|0--27:G>T	TGCAGCTCGGTGGCTCTTAAGTGGCCTGTTCTTCTTCTAAACTGTAGGGCAAGTGTGAGTGAAGACTGA	LG4	6658776
11396716|F|0--13:C>G	TGCAGTGCTCTCACACAAGCAGGGGTCTGTTGTACCATACTCATTTTTGTCCG	LG4	17793435
17006844|F|0--28:G>T	TGCAGACTGGGGAGTCCCGGGACCCCTTGTAGGACCGCGGTCCACCTGCTGCTCACCCCCAACGAACCC	LG4	27703523
11386013|F|0--41:C>T	TGCAGCACGCGCATATAAAGATAACTACACAATTCCCCTATCAGTTGACCTGGTTTCCCTTCAGTTAGC	LG4	25071195
17884655|F|0--5:A>G	TGCAGATTTTCTCGTGCTTTTAAGTACATACAGGGTTGTCCAAGGAATTCACTTCTAACAACACTCCCG	LG4	20077147
11393786|F|0--11:C>T	TGCAGACACCACGGACGAGTCATTCCTGTTATAATTCTTTGAAGTCTGCTTAAAGTCCG	LG4	22517966
11391868|F|0--30:C>A	TGCAGATCACCATGGAGAAAATGATCTTGGCGCTTTTTTTGTGGGTATTTTGCTTAAGAAAATATGAAA	LG4	22474418
11385891|F|0--10:T>C	TGCAGATGTTTGCACACTCGCAGATTTTTATTTGTCCATTTCATTTAACCCTCCTCTAACCAGGCGTGC	LG4	24015443
11393034|F|0--29:A>G	TGCAGTACAGAATCTTTTGAAACAAGCTAACTTAAAACACTTTTAGAATATAAACAGAGCATCTGCTTC	LG4	7324106
22643229|F|0--21:C>T	TGCAGTAAATATCTGTTCATTCGACTACAACAGAACCAGCTTCACCCCG	LG4	28607699
22641467|F|0--28:G>A	TGCAGATTTTATACAGTACTCTGGAATCGCTCCCCCTCCTCACTCAGGAGGTCTAATCCCTGTTGCTCA	LG4	2570977
11387080|F|0--33:T>G	TGCAGGCCACAGTAGGAAGGGGTGGGTTTTACTTTAACCAACGGATCCACTTGAACCCGAATTCAAGAC	LG4	20667132
17009751|F|0--13:G>C	TGCAGATGTCATTGAGTAGCACAAGGCTCCG	LG4	11908192
17014998|F|0--13:T>C	TGCAGAGGCTCTCTGTTAAAAAGGTCTCATGCCCAAATAGCAAAATTGGTATGGCCCG	LG4	27614282
17013130|F|0--29:A>G	TGCAGCTCCTCTGTCCACTCTCAGAAACCATGGCTTAAGGCATTGCTTTTTGTTTTCTTTCTCTGCACT	LG4	21515018
11395216|F|0--5:A>G	TGCAGACGCATGCACGCACACAGCTCTTTTGTTGTTTCTTTATCGTAGCCACTGATGCTCTTTGTCCGA	LG4	1417101
11385388|F|0--15:G>A	TGCAGAATTGTGCAGGTCTGTCCATGTAGATTCAGAATCTATACATAGTTATAGGCTTAACATTTGAGC	LG4	9388342
11392977|F|0--36:T>C	TGCAGGTTTATAAAAACTCTGATGTGATGAGCTCTTTCTGTTTACTTCTGTTTATAAGAGAGGCAAACA	LG4	1787601
11386226|F|0--9:G>A	TGCAGCCACGCTTTTGCCTCCTTTGTTTACGTTTCCTCTTGCTGCTGGAAAGAACCAACCACGGAAACC	LG4	20824635
11387152|F|0--17:A>G	TGCAGGCTCTCGACGTGATACATCTCGTAGGTCTCGGAAAAGTCTCTCTGGAGGAACTCTCCACCCGCG	LG4	21047014
11391599|F|0--24:C>T	TGCAGACAGACAGACTTTCATGAGCGCAAGGAATGAACGGGCCAGAAATCCTGTGTCCCACATATGAAT	LG4	9388459
17018115|F|0--13:T>C	TGCAGTGTGACCATTAAACACTGACCTGTGCTGTCCTGTCCCCGCAGCAGGTTCACACACACCTGAAAT	LG4	27410548
17020738|F|0--23:C>T	TGCAGGATCTCTTTATCCATCGACGTGGGCTCAGAGATAATATATTCCGAGCTCATGCTGCTGTTTAGA	LG4	2238058
11389031|F|0--34:G>A	TGCAGAGAAGGGCCCTTTAAATAACTCGCTGGGTGTGAAGTATAGGCCG	LG4	4128886
17884550|F|0--17:T>C	TGCAGAGACACGCCGAGTAGAGACTACCTCAGCAGCTTTGTGTTTGTCCCGCACATGCCTGCAAAAATA	LG4	25773379
17885146|F|0--67:T>A	TGCAGTCATAAAGCACCTCATTACCACAGAGCCTGGAGAGGCAGAAACACTCAGGAGTGAAGTACAGTG	LG4	23404262
17017860|F|0--47:C>T	TGCAGTAAGGTGGAGGGTGGAAGCACATTGCTGTGGTCACTCAATGCCTCTGCTTCAGCCTGAAGACCG	LG4	19574351
11396043|F|0--41:G>A	TGCAGTTATAAACTGCGTCTATGACCCCGTTTGTACTTTTTGCATCTTGTATTGCTTATTGATCAGTTT	LG4	27115178
11390610|F|0--22:A>G	TGCAGTTAGTGCAAAATGCGGCAGCACGATTTTTAGTAGGAAATTCGATCACATCACTCCG	LG4	11457672
11385807|F|0--30:G>A	TGCAGATATTACAAACTGAAAAAGAGCCACGGTCTCGCTCTTATCTCATCGTTACGTCTTCGCCACGCC	LG4	26574289
11394087|F|0--6:A>C	TGCAGCAGGCGCTTATGTCTGTGTGTCTGAAAACACCATGCCCCAACACCCAGCGTCACCG	LG4	18103468
11386380|F|0--5:C>T	TGCAGCGACAGACTCGTCAGCAGCTGGGCAGAGTCCCCCCTAAATCTGCCTGTTGATTTACGGCTCTGG	LG4	25246468
11386434|F|0--22:C>G	TGCAGCGCTGAGCGCGCGCACACACGCCGACACTGTGGGCCTTTAAAGCGTCGCCAGAGCGGAAGGAGG	LG4	23447715
11399300|F|0--49:C>T	TGCAGTCATATGTGTAGAGGGAGTAGAGTAGTGGGCTTAGTACACAGGCCTGGGGAGAGCCG	LG4	13042897
11389897|F|0--42:G>C	TGCAGGACTCCCTCAGGCCAGTCTTGCATCTGGCAGACTGATGCCTCCAATCCCCCG	LG4	10672539
11386090|F|0--20:A>G	TGCAGCAGCAGGGCCAGGTCAGTGTAGTCAAATGTGTCGTCTAAAGCCAGCAGAGCCCCGTGGACGCCG	LG4	23211700
11387214|F|0--21:G>A	TGCAGGGACAGCCGTTGTCACGATAACCAGAGTGCATGTGACAGCCAATCAGATGAAAACCCCCGAGAT	LG4	5358127
11389118|F|0--48:T>C	TGCAGAGGAGCACTTGGACCTGGAGGACGGACAGTGGGAGGAGATTCATGTGATCACCG	LG4	28219564
22642615|F|0--21:C>T	TGCAGACTGTAGAGGCACCCGCGCCGGGTTAAGAAGAGCCG	LG4	25432698
17888814|F|0--26:G>A	TGCAGCTCTTTGAGTGTCAGGTAGCCGGTTTTACCG	LG4	6480562
17020304|F|0--30:G>A	TGCAGATTTTAGCAGCCCCTCCTGCCTCACGGCGCATGCTCTTACCTGTGAACGCGTTCATGTCTGCGG	LG4	28135303
11390054|F|0--12:A>G	TGCAGGCTTTTAAGGTTCATTTCATTTATTTTCAGCCCG	LG4	16357725
11392401|F|0--47:C>T	TGCAGCTCTCCTGTAACTGTGGGTCCTGATGAAGCTCTGGACTCAGCCGTAGAGTCAGCGCCAACAGCT	LG4	10575707
11396469|F|0--5:C>T	TGCAGCTCCCAGTCTGAGATCCCCAGCCACCTGTAGCAGCCCG	LG4	21288229
11385218|F|0--49:A>G	TGCAGAACCAAAGAGAAACACCGCAAGCAGACAAATGAGAAACATCTTTAAGTTGTTCTGACAGTTTGT	LG4	21288364
11391735|F|0--25:G>T	TGCAGAGCAGCCACATGCTTAAAGAGTCAACATTAATATTTAAACCTGTTAGGTGGAACTCGACCTACT	LG4	27824421
22641966|F|0--44:C>T	TGCAGGTCTCATTCACACACACAGTCATAGACTTCTAACCTGACCGTCTCACTCTGTCGGTTCAGTATT	LG4	28061039
22641279|F|0--47:G>A	TGCAGACAGCACAGCTCAGAAATACCCAAAACTGCCTCTCAGCAGTCGTCCAGACTTTAGCCAGTCAGA	LG4	25858653
11391549|F|0--23:G>A	TGCAGAAGCGCGCAGGCACACACGCTGACTAAACGCCAGCACATCCAGCACGCTCTCTCTCTCTCCCTC	LG4	5686739
11387138|F|0--24:C>T	TGCAGGCTAACTGTCTGATAATTGCGTCTGAGTCCATATGAGGGTCGTTAAACAGCCTCTCTGAGAATT	LG4	6658842
17885095|F|0--39:T>C	TGCAGTAACTTCAGCACAGGACCTGAAGGGTGTGGCGAGTCACCTTCGCACAGGTGTTAGATGAGCAGT	LG4	21133703
11391749|F|0--56:C>T	TGCAGAGCCTCTCCAGTGTTTGCTATGTGCTCCTCAATAAACACCCCCTTGGGCAGCTTGTCTATCCCG	LG4	6373485
11394490|F|0--29:G>A	TGCAGGCTCTGGGTTTCTTTGCATCACGGGCCCG	LG4	8169463
11393109|F|0--5:T>C	TGCAGTCACGCGTTTAGAAAACATCATATAAATACTTTAAAAAGACAAGAGCGCTCGTTTTAGACAGAC	LG4	26890761
11392381|F|0--21:T>C	TGCAGCTCCTCCAGTTAAAACTAGGGGTTTTGTCACTCTGGGGTTGGATTTGCTTTGGCAGCCG	LG4	18806243
11393744|F|0--16:A>G	TGCAGAACAAGCATGCAGTGCATGACAGCCG	LG4	25256704
11394297|F|0--29:G>A	TGCAGCTCATTTACTGCAAACACAGCAGCGCGCTCGCACCTGGCTCAGCCG	LG4	28203165
11386582|F|0--16:C>T	TGCAGCTCCTGCCGCACTCCGCCCTCATCCTCAGACTCCTTTGCCTCCTCTTCATCTTTGTCCTCCAGC	LG4	27787369
22641537|F|0--44:C>T	TGCAGCAGGAGTCAGCTGATCCCAGATGAGTTACTCCCTCTTGGCACTTAAAGACCCGCCCGCTCACAG	LG4	27784434
11392747|F|0--7:T>A	TGCAGGCTGACTGTCTCTATGCCACGCTGCAATGATGCAGTAATTTATGGAAAGCAAGCCCCG	LG4	11181680
11387344|F|0--28:C>G	TGCAGGTAGTAAGAAAATAAACTACTAACTCTTTTACGCGGCGTCAGCACGTACACGGGTGATTTTGAA	LG4	5621529
11391524|F|0--42:C>T	TGCAGAACGCACCTGACCTGTGGCCGTCCCACGCAACTTGCCCCAGTCAGCCCTGCCTTGCAGTGTCAG	LG4	9250237
11394579|F|0--32:C>T	TGCAGGTCCCTATTGACACAAAAGGCAAGAAACAGCAGTTACACAGGGGGCACCCG	LG4	22290994
22641238|F|0--7:C>T	TGCAGAACGGTTACTTTGAACACATGGATGCTCTTTAAAGATAATCATCTGTTTCACAGTTTGCCCGAG	LG4	16227630
11387145|F|0--44:G>A	TGCAGGCTCACATAGGTGACCTCAAACTTTTTACCCAAGGACAAGGTGAGGGTGACGTTCTGCGGATAC	LG4	8599771
11392392|F|0--52:G>A	TGCAGCTCTATAAAACCAGTAATAATAACATTAACAGTAAACAACACGAACCGCTCAGAAAACCGAGAT	LG4	6880054
11391979|F|0--50:A>G	TGCAGCAAGCAGCGGCACCACAACTGCATCGACTACGGCGTGAACGAGACAGACCAGAACAAAGTGCAC	LG4	25681211
11387002|F|0--61:A>G	TGCAGGAGTTTCACTTTGTGGCTCTGAGTCTGTTGTGGCGTGTTTGGAGGAGGGCCAGCATAGCGCTGC	LG4	27043420
11396605|F|0--26:A>G	TGCAGGGGTCTTTCTCTGTGGAATTTATATGTTCTCCCTGGGGTCACGTGGGTTATTTCCG	LG4	6171685
22641962|F|0--32:C>T	TGCAGGTCCCGTGCTCTCCCCGCTGGAGAGTGCGGGGAGAGAGAGAGAGCAAAACATAACCAAAACCTG	LG4	16157267
11385426|F|0--38:G>T	TGCAGACACTCTTTTCACATTCTCCACATACGAATACAGCAGCTGGACAGACACAACCAGACACATAGA	LG4	14292547
11396566|F|0--25:G>A	TGCAGGCGATTTTTCACACGGATGCGGGCCG	LG4	23196839
17021966|F|0--22:C>T	TGCAGTGCATACTTTGGCTTCTCCAGGCTGTCGTCCACCTGCCG	LG4	24581325
11386746|F|0--48:C>T	TGCAGCTGTTCAGATGGCTCGCAGCGTGCTCTTCACTCCTGGGCAGCCCGGGCCTTTATACACTCTAAT	LG4	24984870
11391479|F|0--24:G>A	TGCAGAAACTTGCGTGCAGGCTGGGAGAAAGCACTGCAATGCAGACAGTCCAGTGCAAAGGGGGATCGC	LG4	19475485
17021891|F|0--16:A>G	TGCAGGTGGACAGCCCAAACGTGGACTGCCAACCG	LG4	24761565
17012306|F|0--22:C>T	TGCAGACCCGGTGTTCCCGAGGCGAGCGCTCCGAACAGGTAGGCGTCCAGCTGGCTGATGATCTCCTGA	LG4	25941725
17027396|F|0--64:A>G	TGCAGAAGTGATGCATTTTCTGGAGAGGGGGAAAAGGCCTCGCCCAAAACTGAGGAGGCAAATGATCCG	LG4	11983314
17017999|F|0--27:G>A	TGCAGTCTGTGGTTAATCTCACTCCACGTCCCCCCCCGTCAGCGAACTGTGAAAACAATTATGTAACCG	LG4	1454872
11387101|F|0--60:C>T	TGCAGGCCGACCTGTGCCCCATTTACAGCTGCCACCACATCAGCTCTGTCTGCATGACGGCGGTGACCG	LG4	27541839
11392117|F|0--68:C>T	TGCAGCATGCACCCAGTGGCCCCCGAATTTGCTGCTGAGTAAAGTTTACGTGTGTCGCTTGGCTTTGTC	LG4	6680348
11387180|F|0--35:A>G	TGCAGGCTGTTCCTCCAGAACTTCAAGTCAGGGGCACGCGTCCTGAACGACGCCGAGACCAAGGCTTTC	LG4	1732535
17024537|F|0--21:C>T	TGCAGACAAAAAGACACACGGCGAAGTCAGTCAGTGAAGCTCCG	LG4	24295433
11394495|F|0--44:T>C	TGCAGGCTGCTCAGGCCTTTTCATTAGTCTGGGGTTTCCTGGCTTGCCG	LG4	25939815
11396648|F|0--28:A>G	TGCAGGTTTCTGTGTTCAGGCTGAGGGCATGCCGGGGTTCACATAAAAGCCG	LG4	27526556
11393352|F|0--26:G>A	TGCAGTGTTTAGTGAAACGGAGACTCGGGGCAAAGGTGGGCCGTCTGTCATACCTGTCAGTCAGGCAAG	LG4	25048272
17883051|F|0--43:C>T	TGCAGAAGGTAGTGAGAATGGATGGTGGGAGATGGACTTTTCTCAGCTTCCGCCG	LG4	13141832
17885638|F|0--5:T>C	TGCAGTGTCACCAAGAAGGCGTGGGGTCCCG	LG4	7559728
11392251|F|0--33:C>T	TGCAGCCTTCACAGGTTGCAGGCCGTTTCTCTGCGTCGGGTTCATTTTTCAGCCGCTGTAATTTGCAGC	LG4	26578660
22645430|F|0--48:T>C	TGCAGCCATCGAGGCGGAGGACGGCTGGTGGTGGTACAACCCATTGGGTTTACCTCCAGACCCCAAACC	LG4	25540377
11389676|F|0--8:C>T	TGCAGCTACGTCCATCTTTTACACCATTTCCCG	LG4	23980771
11385245|F|0--33:A>G	TGCAGAAAATGAGCACCTCCAACTTTCATGACCATGGAAAGTTCTCATGTTTATATCTTGTCACTAAAA	LG4	26578911
11396639|F|0--40:A>C	TGCAGGTGTTCCAGGGCCTGCTGACACCAGCACTGCTGCAAGGGAACCCAGCAGCCCCG	LG4	25976744
11390657|F|0--11:T>C	TGCAGTTGTTCTGCCTCTCTTTCATCTGCCTGTGTTGTGTGAGACCACCG	LG4	16280774
11390660|F|0--21:C>T	TGCAGTTTAAGCACGTGTTCACGTAAACATCAGACTTTTGTATCACCG	LG4	27045727
11387647|F|0--45:G>A	TGCAGTCACAGTTTACCTGAGTGAGATCACAAACACACCTGTGAGGAGACATTACCCATCAGTCTGCGG	LG4	28569389
22642101|F|0--66:A>C	TGCAGTCCTATGAGCCGCCGTTACGCTGCCCAGAGCAGCACTGCAATTAAACGAGCAAAGGCCTGGATG	LG4	25142745
11396945|F|0--22:T>C	TGCAGAGTATAGGGTTTGCTCATTAGCGCTACACGATGTCGGAAAACCAGCGGGGTCTTGTGTATCTGA	LG4	22398943
11388141|F|0--11:T>C	TGCAGTTGAAATTGCAAAGCCCGCCAACTAAAACACAACGCAGCACCACACCTTAACTTGCTTGCTACC	LG4	979472
11386831|F|0--53:T>G	TGCAGCTTTTGTCTTACCTTTCAAAATGATGCTCCGAAACTGAGAGTGAAATTTCCGCACGCCTGTTAT	LG4	24007088
11389530|F|0--11:C>T	TGCAGCCGACCCGGGCGTTCTGAGCTGGTCCGTATGCACATCCTACAAGGTAATCATCCG	LG4	17940198
11387252|F|0--30:G>A	TGCAGGGCCCAAGGTGTGAGCGCCTGAAGGGGTCCCTCGGCTCGGTTCTGTTTTTCCCTGACGGGCCGA	LG4	27410747
11396647|F|0--28:A>G	TGCAGGTTTCTGTGTTCAGGCTGAGGGCATGCCG	LG4	27526574
11386739|F|0--14:G>T	TGCAGCTGTGTTATGGATTTTAGCCAGAAGCATGTTCAAACCATCGCTGCTATGGAGGACAGCAGGCCG	LG4	25932108
17024308|F|0--19:C>T	TGCAGTAGGTGTAGGCTGCCGGGGGATTCCCATGATGCACTGGGTGTTTCTTCTTCACTCACTATGTGT	LG4	28287693
11390670|F|0--9:A>G	TGCAGTTTCAAGTTATGACACATGTATCAATTTACCG	LG4	8440959
11395883|F|0--44:T>C	TGCAGTCAGAGGCGCATGAAACAGTCCCGCTAGAATGAGGATGGTAGTGCTGCTGGCAGCTGCTAACCT	LG4	24650081
11396389|F|0--5:G>C	TGCAGGAGGCCAGAGACCACACCCTTGCCACACACCCCCACCTCCCAAATGATTCCG	LG4	11588252
11395415|F|0--58:T>C	TGCAGCAGTGTGTCCGCTCCTTCGCTCGGCCCTCGCTGAGGCTTTGCTCCAATAACCTTGCATTAAGAG	LG4	4789071
11386973|F|0--20:G>T	TGCAGGAGGCTGATATGAAGGCTGGCAGCCCGCTGCTAGAATCACAGCAGCAGTGATATCAAAGTCCAC	LG4	27102352
17025404|F|0--32:C>T	TGCAGAGCGAAGCTGGAAACCATCGGGGAAAACTGGTGAATCCG	LG4	24650147
11387272|F|0--29:A>T	TGCAGGGCTGGAGCTAAAGTGAGCAGAGCAGACAGTCAGGATCCATCTGGTTCTCCTGGTTAGCTCTGA	LG4	26486419
11386933|F|0--10:G>A	TGCAGGAGAAGGAGAAGCCTCACGAGGGCTCCAGGCCTGTCAGGGCGGTGTTCGTGTCCGACGGGAAGA	LG4	22601429
11393393|F|0--5:T>C	TGCAGTTCCCGGCGCTCCACTCGGGGTAACTGCTCCCCCAAGGGCATCAAGGAGCCACGGCTGCCTCCG	LG4	23970573
11387444|F|0--50:G>A	TGCAGGTGTTTGTACTACTTTTGAAACGAGCAAACACAATCTTGCTTTACGGGATCGGTCGTGAAGTGA	LG4	3716589
17887833|F|0--55:G>C	TGCAGTTCTTTGAATGTTGGTCTGGGATGTGTTGCGATATCTTGGATGAGTCGTTGCTGCACTCTTGGG	LG4	1483406
17019333|F|0--55:G>A	TGCAGTCATTTTCATGTCTTTCTGTCATGTGAACATTAAAATGTTCAGTCACAGCGTCCG	LG4	26866905
11386245|F|0--48:T>C	TGCAGCCAGTGTAGGTAGCACTACTTCTTCCACATCCTCATCTCGCAGTAAGGAGAGCAGCCGCTCAGG	LG4	20353116
11387110|F|0--44:C>G	TGCAGGCCTATGCCCTTATATGGCAACTGCTGGCAGCCAATCAGCACAGAACAGGCAGCTCATTCAAAC	LG4	6680136
11391873|F|0--10:T>C	TGCAGATCATTGCCCCACCTGAGCGTAAATACTCCGTCTGGATCGGAGGCTCCATCCTGGCCTCCCTGT	LG4	6691037
11392494|F|0--45:T>A	TGCAGCTTACTGTGCCCGTTCACCTCAAAGACCATAATTATCGGATGAAAAACACTGCATGCCG	LG4	8169402
17012311|F|0--55:G>A	TGCAGACCGGGCCAAACACTCTCTGGGCCGTTCACAGGTCTCAGGACACACGTGTGTCAGGGGAGCCGA	LG4	27057678
11395653|F|0--11:G>A	TGCAGGACACCGGCCCTCGAGGCCTGGAGTTCGACACCTGTGGTTTAATACCTTCACCACAGCAACGAC	LG4	25997027
17882558|F|0--48:T>A	TGCAGTGACACTTTTCAGTGTTTTTGACACTCAGTTTCACTTCAGCTCTTTGTATGTAATAACTTCGCT	LG4	9087484
17885240|F|0--48:C>G	TGCAGTGTGTGCTCGTGCTTCAGCTGGAGCTCGTGGCTGTACAGAGACCAGCAGGATCATTTTTAACGC	LG4	26838403
17018898|F|0--27:T>C	TGCAGCACTACATTATTATAGGATTCCTACCG	LG4	16624317
22642848|F|0--24:A>G	TGCAGCCCATCTTTGATGAGTTTTAGAAGGTTGTTGCTCATCTCAGCATACCG	LG4	24440118
11387824|F|0--8:C>T	TGCAGTGACGGCTACCCAGAAATTGCCAGGTAACATGTGACTTTTTAACCAAAAGTTCACACTTATGTA	LG4	3715704
11391685|F|0--49:T>C	TGCAGACTTGCTCAACACTTGAGGAGCTCTGAGCTGTGCTGGCTAACTCTAACTTCATGATGTAAGAAC	LG4	10391631
11388966|F|0--31:C>T	TGCAGACCAGCAGCACAGTTCAGTGGTGCTGCGGGGCTCCG	LG4	20696742
17023671|F|0--32:T>C	TGCAGTCTGCCCTCAGCTCATTTTGTTTTACTTGGCTTTCCAAGAAAAGACAACTGCCG	LG4	25430288
11395679|F|0--41:G>A	TGCAGGAGAGACGTTAATCAGTTTACAGCTTCTTATTGGACGCTTTGATCTAACTGGCTGCATTTGTCC	LG4	27104019
22644417|F|0--8:G>A	TGCAGCAGGACCCCTTGCTGTTCAGCTGTGCCG	LG4	3459365
11392487|F|0--40:C>T	TGCAGCTGTTGTTGCTTATTTACCAGCTTGTACATTAACACTGATAAATCTGCTAATCTTAAATCCTGG	LG4	11294411
11390215|F|0--16:G>C	TGCAGGTGGCATGCTTGACTGTTCTGGGATGTACAAGGTAAACAGCAATGGAGAAAGGCCG	LG4	28411243
22642945|F|0--20:C>T	TGCAGCTCACATCGGTGTCCCGCGCGCTCCGGTCCG	LG4	28462871
11388977|F|0--12:C>T	TGCAGACCTGACCAGTACAGCAAAATACAGTGACCG	LG4	3645775
11397043|F|0--44:C>T	TGCAGCTCTTGGTGGGCACAGGTGGGTGACGCTGAGCAGGTCTGCGGCACCCTTTAACTCTCTGCACTG	LG4	7725747
11396614|F|0--54:A>C	TGCAGGTACTCCGTGTTGGTAGTACTTGCAGTACTTGGGGTAGTACTCACAGTGACCG	LG4	28080599
11390012|F|0--20:A>G	TGCAGGCGCTCGCTGCTCTCACTGGGCCGGTAAACAAGACGTGGATCCCCTCACCGCCG	LG4	2411647
11387163|F|0--66:C>T	TGCAGGCTGCGGCTCACATCTTTTTGTTTCTCAGCTGCGTTTAAAACAAAGCCATGAAAGACGGGACGC	LG4	27043331
17013597|F|0--33:A>G	TGCAGGTCTGCTTTGTCACTCTATTGCACATACACTAACCAATGAAAACACTTCATTTAAAGGGTTTTT	LG4	28170830
11392579|F|0--56:A>G	TGCAGGAAGTGGAAGCAAAGCTCCTGTTTAACAGCACTTTGTCCTCAGCCTCCTCCACTCACCCCTGTC	LG4	22735903
11392357|F|0--57:G>A	TGCAGCTCACATCGGTGTCCCGCGCGCTCCGGTCCGGTTTAGATCCCAGAACATGTCGGTCCGAGCCGA	LG4	28462838
22645246|F|0--12:G>A	TGCAGCCATCACGGCTGCTCCGTGCTTCTTCACCGGGGCAGAGCCG	LG4	17773452
17885342|F|0--50:A>G	TGCAGGCTCACAGACGGGCACAGACAGCATGTAGCAGCACATTACATAACACTGCGTTCAGACAGTGTC	LG4	27105388
11387984|F|0--55:G>T	TGCAGTGTCTTCCTCACAGCTCCGATGGACACGGGTCAGCGATTATCCTGGAAAAGAAATGAAAATAAA	LG4	3980127
11393097|F|0--58:A>G	TGCAGTCAACGCTGTCCTCCACTCCAAGGCGGAGGTCGCCGCTGTTAACAGGAGCTCCAATAGCAAACA	LG4	1304865
11389399|F|0--20:G>A	TGCAGCAGCCTGGGGGTTTTGCAGATGCTTCCGACCTCGGACTTGCAGGTCCG	LG4	7945563
11391860|F|0--57:A>G	TGCAGATATGTCAATAAATATATGTTAAAAATTATTAATAAAAGTCACATTACAGTCACGGTGTACTGG	LG4	26594268
17882335|F|0--18:T>C	TGCAGGGGCCCATGATCGTCTCTGGAGAGGAAGGAGTGTGTGTGCTGCAAGCACCTGTGTGTCCTGATA	LG4	5029782
22641982|F|0--49:T>C	TGCAGGTGTAGATTTGATGAAACGTGTTCTGTTTTCACACTGACACCAATCAGCCTCCAGTCTCTGAAG	LG4	26831182
11386913|F|0--60:G>A	TGCAGGACCTCCAAGTAAACTCCGCCCACTCTTGGGCTTGTTCTGTTTAGCTAAAAGTGAGCCG	LG4	28561585
11394272|F|0--17:A>G	TGCAGCTAACAGTTTACAGTTTATTTGATCCGGTCTGGAGGCCGACAGGTCAAGTGTCCG	LG4	5325651
22644145|F|0--46:C>G	TGCAGGCTGCTCCAGCAGGAGGAGGAGGAGCAGGGGCGTGTGTGTCCGGTTACAGTTTGCTGTTCGGCT	LG4	27704716
11386004|F|0--67:T>A	TGCAGCACCTCGATCTCAGACTGGACGCTGCGGACAAGAAAACAGCGCAGTTAGTGTGTGCGGCTGATT	LG4	25968745
11398677|F|0--26:C>T	TGCAGTTACTGATGCCGTCAGCAAAACTGATGATCTGACCG	LG4	17800926
11392484|F|0--16:A>G	TGCAGCTGTTAGCATGATATAACCTGCCTGGTTTATGCAAAACTCTTTTTATTAGCGCTGTGTCTGGCA	LG4	4151443
11388040|F|0--42:G>C	TGCAGTGTTTTCTTAGTCAGGGGTAGTGAGTGCACTCTGTGTGTCTCTGTGCCCACTGTTGGGGGAGGG	LG4	17544195
22644575|F|0--17:C>T	TGCAGTCCCACTCTCAGCGTCCTGCACTGCTCCCG	LG4	28321364
11385903|F|0--51:A>G	TGCAGATTCGCATATACACACACATACAACCTCATCCATACACCCATACGCACCCGCGCAGGCTTGCGG	LG4	20271608
11386926|F|0--58:G>A	TGCAGGACTGCATAGTGTCTGTTTACTTTTCCTCAGCTTTTTGTCAGGCCAGAGGGTCGGCCTGACTAG	LG4	17866782
17022655|F|0--41:A>G	TGCAGCAGTGCTGTGGAGCTGGCTGTCTGGAGCAGCAGTTGAGAATATGTAAGATCAAGGGAGGAGACT	LG4	2567554
11393463|F|0--13:A>G	TGCAGTTTTCAGTAAACTGAAATGAATGTTCTCTTCTTCTTCTGTGTTTAGTATCCCTCATCGTCTCCG	LG4	25966986
11392729|F|0--18:T>C	TGCAGGCTAACACGTATCTCTCGTGTTATCATTTTTTGTGGGTTTGGTTGCACCGTGCGTCAGGGTGGC	LG4	7560443
11395482|F|0--37:C>T	TGCAGCCTGGAAACAGTAGGCGCAAGTGAATAGATGCCCACATGTAAAGACAGAGAGAGGGAGCTGTAA	LG4	10185470
11401288|F|0--34:C>A	TGCAGTTACCTGTTAAACTGAAGATGCTGCCGTTCATAAAACCATTTAAAAGCCTGAAACGTTACAGAC	LG4	26347480
17021874|F|0--30:A>G	TGCAGGTAAGCGGTGATGGGCTGGCTCAGCATGCTTCATGTGCCG	LG4	27853152
11389178|F|0--37:A>G	TGCAGAGTTTGTGCAGACACCGTGCCCGTATTTAAGTACTTATTTACCCG	LG4	8373639
11397446|F|0--16:A>C	TGCAGCTCATTTCACCATCGTAAGACCG	LG4	24497496
17014337|F|0--7:C>G	TGCAGTCCCCGTGAGCAGGTGTCCGCGGCCGGGTTTCTGGAACAGCGGGTCCCGCTCGGCTCATGTCCG	LG4	27749459
11388218|F|0--8:T>G	TGCAGTTTTGGGGAGGCATCTGCTCCCCTGCCCCTCAGTGGGAGCATCAATGTGTTTGCATGTGTCTTT	LG4	15683038
11392938|F|0--20:A>C	TGCAGGTGCAGGTTTTCTGGATTCTCAGAAAGTGTGCAACACCCTCACAGCATCTGCTCATGTGGTATC	LG4	20167181
11391875|F|0--22:C>A	TGCAGATCCCCTGTGCATTCATCGGCCCATATTTCCATGCAGATAAATGCTGTACGCTCATTCATTCAA	LG4	26578845
11398228|F|0--32:G>A	TGCAGCAGTTTCCATTCTAAATTTGGTTAGGCGATATTAGGACCCG	LG4	24223528
17024411|F|0--14:T>C	TGCAGTTTAGACTTTCCAATTAACCTAACCCCACTAACTGCATGTCTTTGGACTGTGGGAGGAAGCCGA	LG4	21628868
17886506|F|0--39:G>A	TGCAGAGGAACGGAGAAGTCACGATCCCTCCAGCTCACCGCGTCCTGCTGGTGGACAAGCCG	LG4	8431609
11389705|F|0--42:A>G	TGCAGCTCCTTGATGCTTGGAGGTACAGAGTTGCTGAGGTGCATCTCCAACCG	LG4	17725937
11396522|F|0--25:C>A	TGCAGGAACTCTGAGACAGACAACACCACTGTCCG	LG4	15073854
11385466|F|0--56:A>G	TGCAGACATTTCTCTTATCTTTGCTGAGGCATGTTTAAGCATGAATGCACCTGATGAAACAGCAGAAGG	LG4	3790241
11400009|F|0--29:T>C	TGCAGGAGGGTGGGCCCATGTCCCTTTTTTGGGCTGTGCCTGGCCG	LG4	3078308
17020211|F|0--15:A>C	TGCAGAGGTCTGCTAACAGTGGGAACATAAAACACACACAGGTTTTAGGTGCAGCACCGATTTGGGACT	LG4	27088676
17015513|F|0--13:A>G	TGCAGGTGGTCTCAGGTCACCGTGACTCAGACCG	LG4	27702350
22642269|F|0--39:C>T	TGCAGTTGAGTGGGAAGCAGCAGTGATGAGAATTGGCACCTCCATCTGCTCCTCTGCATCAAAAGGAGC	LG4	23999836
17884934|F|0--17:G>A	TGCAGGAGGAAGTGCTCGCTGACTGAGCCCACAGTCAGCTTGACTCTGAAGAATGTGGCCGACACCTTC	LG4	16246391
11395882|F|0--5:C>T	TGCAGCCACCTCTGTGTCGGTCCCCATTAATCAGCCTCCGATTATTATCCCACTCAGCGCGTGCACCGA	LG4	27410681
11385265|F|0--67:G>C	TGCAGAAAGACCCCAGAAACTGCACCGAGGAGGATGCATGTGTACATCGATTAGATTCCAGCAGAATGC	LG4	16232134
11393757|F|0--28:C>G	TGCAGAAGATTTCGTCACGGTTTAGGAACTTGGAGGGCCTGCCG	LG4	27836798
11396380|F|0--34:T>C	TGCAGCAGCTCGTTGCATTTCTAGCTATTCCCCTTGCTTCTCGTGAAGAATGTGCCCG	LG4	4771944
11390683|F|0--24:A>G	TGCAGTTTGGGAAGGCCTCAGAGGAGACTGGTGGCAGCTCCCG	LG4	28150193
22641698|F|0--36:G>T	TGCAGCTCACAGAGCAACAGGAGGCTGTTTGCAGACGAGTCCGTCACTTCGATTCAAACTACAGCCACA	LG4	26578472
11390031|F|0--34:C>T	TGCAGGCTCCAGGATACCACTCCTTTGGATGACACGCAAGCTCCG	LG4	9774695
11396372|F|0--26:C>T	TGCAGCAGATGGCTGCTCCACCTCTACGCACGCCAGCTGATACGGTAACCACGCTCCG	LG4	27106739
11398498|F|0--7:A>G	TGCAGTCATCTGTCTCTTCCTCAAATACGAACCATGACAGTTTTGGTGCTGAAAACCCG	LG4	15577855
22644543|F|0--26:A>G	TGCAGGGTCTCAGCTCTGAGTGTAACAAGGAGGCCG	LG4	27469721
17882187|F|0--39:T>C	TGCAGGACTCCCTTTCCCGCAGTTCTTTAGATGTTGTTCTGGGTCATTAGTGCACTCTTGGAGTAATTT	LG4	3890350
22641704|F|0--41:C>T	TGCAGCTCAGGGACAGTTTGGCACTCTTTTACCAGAGATGTCTGCTCAACAGCTGCCACATCAAACGCG	LG4	5981326
11397082|F|0--44:G>A	TGCAGGAGGTCATTCTGTGGGGTTTGATAGTGCTCATCCTGAAGGAAGTAATTTGCAATGATGTGGCAA	LG4	5404852
11393383|F|0--35:A>C	TGCAGTTATTCATCATTATTTAACAAACTACGGAAAGACCAGAACCGATATTCTGACAACTCTGTGATC	LG4	1745552
11385923|F|0--42:C>T	TGCAGATTTTTATTTATTTATTTATTTTTGTACATGTTGTCACACTTGCGGAGAAATGTTTTAATGGCT	LG4	11451049
11388374|F|0--32:G>A	TGCAGCTTGGGTCAGACAGGCTGCTGGAAAAGGACTGGAGTGGAACGCTTCGATCTACAGTGGTGGTAG	LG4	3280517
11393077|F|0--21:A>G	TGCAGTATGACACCGAGTATCATAGTCAGCTCCCTTTTGTTGACTGTTACTGCCAGCTGGATAAAGTCC	LG4	26266459
17890136|F|0--43:A>G	TGCAGTAAGCAAACTGTAGGCTGTCCAGGTCAGCAGGGATGTTAGCCTTGATGTGTGAAAGAACGAGTC	LG4	13070133
11387184|F|0--59:G>A	TGCAGGCTGTTTGCTGTCCAGATAAGGAGCACTGTTGCCCGCAGGGTTACACCTGTGACGTCTTATCCA	LG4	23325399
22642009|F|0--41:T>A	TGCAGTAAAAACTTTGCAAAAACACAGTAAATTTTTGAGTATATCCTGTAATGTTAATCACTGCTGTCA	LG4	3612344
11399847|F|0--8:G>A	TGCAGATCGAGAGGTCCCCGGTTCAAATCCG	LG4	20935374
22642226|F|0--17:T>A	TGCAGTGTTAGAGTCATTGCCTGAAAAAGTTAGCAACATGCTAGCTAACTAGCTCACCGACACCTCGTA	LG4	11398622
22641565|F|0--60:G>A	TGCAGCATCATTTTCTTCCTTGGAGCTGAAGGTTTTTACACGGCTTGATGGGGCTTCTTTGTATCTGAA	LG4	22674581
11385943|F|0--65:C>T	TGCAGCAACAAGCCAGGACAAGATGAGGGAACTCTACAAGGCCCTGACTACTCAAGAAGTCAAATCTGC	LG4	5329276
11389590|F|0--35:G>T	TGCAGCGACACAGCCCTGAACGCCATCTCAGCTCGGGACGCAACCG	LG4	3744104
22642239|F|0--19:G>A	TGCAGTTACAGCACATGACGACACTGTCATAATCCGCAAGAGCCCAGGAGCTGCCGCGCCTCTTGCTCC	LG4	4334887
28847956|F|0--21:C>G	TGCAGCTCATTATTTCACTTTCAAAGCCGAAAGACTTCATTGTTTTGCTTTAGTCTCACGACTCCCATC	LG4	5657914
28848336|F|0--61:G>C	TGCAGTAAAGGTCATGAATGCATTGATTGACATGGACTCCTGAAAATGGTTTCTAGGTTTTGCTTTTTT	LG4	2833701
17015066|F|0--19:A>G	TGCAGCAACAAGCGATGGCAGGGCTCCAAGAAACCG	LG4	23129068
11390630|F|0--11:T>C	TGCAGTTCCTCTAATGGCCACTTGAGGCTTCCTCCAGAAGAATTGAGTATATCTGGACCG	LG4	26931912
19450243|F|0--60:T>C	TGCAGGTGATTTGGTCTCATCTGATATAAGAATTCTTGCTCCACTGATTTTGGAGATGGTTGCTTGGCT	LG4	27110961
17022857|F|0--8:A>G	TGCAGGACACCCACACCAAACCGCATTCCTGCTCCAATCCCGCTGAACTCTGACCCAGAACCACAAATA	LG4	27805655
23868285|F|0--60:C>G	TGCAGGCAACACCACACCATCACCTCTGACTCAATGAGCCTTTGTCAGAGAAAAACATGACCTTTCTCC	LG4	8966202
11394001|F|0--22:G>T	TGCAGATGTGGTGTATCCCTCAGTGAAGAGTGTATATGCGAGCCG	LG4	18178350
11398647|F|0--10:A>G	TGCAGCCCACAGACCGCATACCTTTCCGTTTGCATCATTAGCTAGTTATCCG	LG4	10219213
17877960|F|0--25:C>T	TGCAGAACCATAGTTAAACTCGTAGCGTATAGCTGTAGCCTCACTTGGCACCATGGCGACGTTCACGTG	LG4	15987095
23045512|F|0--23:A>T	TGCAGAGAATCGAAACTTATCCGAGGAGAGGGAAGTGTCGGGCGGCCACAAACGAAACCTCCTCGGGGT	LG4	6925451
11389278|F|0--38:G>A	TGCAGATTCTCATGTTTTGATTATAAAAAACATCTGGGGTATCAATGAGCCG	LG4	16518693
17012359|F|0--61:G>A	TGCAGACTCGAGGCATACTGAAGGTTAAAAACCAAAGAAAAACATGTCAGTTTATGCACACGTTACTTT	LG4	25639486
11391665|F|0--24:A>C	TGCAGACTCGCGATTCGGTAGCGTAGCTAAGTTTGAACTATAAGCCTAAAGCCTCCCATGTGCACTCGC	LG4	18544974
11377680|F|0--54:G>C	TGCAGTGCTGCACAAATTTAATGCCGCCGAATTTAATGCAGGCAGCGGTAGCGGGGGGGGGGCGGGATG	LG4	27647982
22645013|F|0--42:T>A	TGCAGCTGTGTTTCAATCCTTTAACGTTAGCAGGGATTTATATTGTGATCCG	LG4	24110981
17882510|F|0--26:C>T	TGCAGTCCCGCTGAATCACATGCCTCCAAAATAAGAAAATCTGCGGTGGTTTATTTGCGATTTGATGCA	LG4	10553369
17028303|F|0--19:G>A	TGCAGCTGTTCCAGCTGTTGCTGCTCCCGTGAAGTTTCATTGTGTTAACCG	LG4	12833719
17878270|F|0--36:T>C	TGCAGCACTGGGGGGTCGATGGCTTCATTTTTCTTTTAGCATTCAGGTCTGGGCTGCTTCCTAAAATTG	LG5	29350143
17018216|F|0--37:C>A	TGCAGTTGCTGACTCTGAGTTTCCACAAGCCTATTTTCTTGTGCAGGTCAGTTTAGAAAGAATCTGCCG	LG5	13767027
22641487|F|0--43:G>A	TGCAGCAATTTTTTTCAAAGAAAAATCTTTCTCCTGACCATTCGCAAACTGCCAAATTGAATCTGCTTT	LG5	7089408
11392187|F|0--10:G>A	TGCAGCCCAAGAATTAAGCATGGCTTCTCCTCTCCCTCTGCATACCCTATGAGGGAAAGCTGTGGATTG	LG5	15976033
17885843|F|0--18:T>A	TGCAGTCTGTTTGAAAGCTGTGTTGGCTATAGCAGGAGGCTGGCCG	LG5	10841987
11393266|F|0--13:T>C	TGCAGTGCGTGTGTAAAATAGTGTCTGTATCTTGCAAATCCCCTAATTAGTACACTCTTTCAAACAGCC	LG5	20846236
22642913|F|0--24:A>T	TGCAGCGGCAGCAGCTGTGGTTTGAGTAACCG	LG5	1836475
17888288|F|0--8:G>A	TGCAGATCGTGGTAGGAATGAGGTAGCTCCACCCAGAGGTGGAAGCTCCAGCTCTATGGAAAAACAGCC	LG5	32309076
22641900|F|0--27:C>T	TGCAGGGAAAAGTTTGGAAACATATGACTTCACTGGAACTTCCCTCTAGATGTGACTAAAAATCCCATA	LG5	9986843
11388038|F|0--45:G>A	TGCAGTGTTTTATGAATCATAAAGATTGTGGCTTGGCTTAATTCCGAAAACATCCACAGCAACCGAGAT	LG5	11205257
22643119|F|0--19:T>C	TGCAGGGAAACTGTCCAGATAGACTGAAACTGTTGTTGAAAACCCG	LG5	6326784
17016726|F|0--52:A>G	TGCAGACTGCCCTACATTTAACATGGGTCACATCATTAATAGCAACTACCCAATTACCCATTACTTACT	LG5	32225340
17881954|F|0--40:G>A	TGCAGCCGATGTTTAAGAACTGTGTTTAGGAAAAGCAGCTGTTTGTTGTTGCCCACTCACCCCTGAGTG	LG5	33167571
22641519|F|0--26:G>C	TGCAGCAGAATGCAGAGAAGCAGGCTGGCCCAGGATAGCAGAAGGGAACCCTCTCTTTCTAAATTTAGC	LG5	7342622
11387196|F|0--18:G>A	TGCAGGCTTGACTCCAGCGTGCATACTGAGGTTTGCATTTTTGGCTGTGTTTGTGTTTACAGTGCTGGT	LG5	12589251
11386307|F|0--37:G>A	TGCAGCCGTTGGTCACTGAGTCGTTTCCATTGTGGCTGGAGAGCATGGGAGAGCTGTGCGTCTCCGAGA	LG5	9467278
17022424|F|0--52:G>A	TGCAGAAGATATGTGCGGGGAAGTAGTCTCGCGGGCTCCCGACGAGCCTCAGGTGCTGCATGGGTTCAG	LG5	24559030
11393092|F|0--31:C>T	TGCAGTATTTTTTGCAGTAATCCTCCATCACCTCCGGTCTGCTGCTTCAGTCAGAGGTCTGTGTACAGC	LG5	36789395
22642117|F|0--41:G>A	TGCAGTCGGGACTGGGGTCCATATGGCACGGCGCTTTACTGGCGATTTGACTATACTGCTGATGAAGTG	LG5	9031819
17024193|F|0--55:A>T	TGCAGGAACAGATCACGGTTGAAAAGGTAGAAAACAAACCACTGCGAAGAAGACAAGGAATTAGAAAAT	LG5	30997456
17878380|F|0--14:G>C	TGCAGCCTCAGAATGACTAAACAATCTTATCAACACTCCTGTAAGACAAAACTCTGCCACCCACTAACT	LG5	17513848
17019231|F|0--25:T>A	TGCAGGGGGAAGCAAAACCACAGTCTTGAGAACCCCG	LG5	17016394
22642281|F|0--29:C>T	TGCAGTTGTCTCTTATATCATATGGCTATCAATGCATTTTATATCAAGAAGCACCTCCGCTGGGCCAAC	LG5	24999496
11387032|F|0--13:T>G	TGCAGGCAAAAATTTGTGTGCTGTGAAGTGCAGGGTGCACACATGGACTGATATTTTGATGAGTTGAAA	LG5	22258520
11390191|F|0--11:C>T	TGCAGGTCTACCCTAATTTGAATGTGGTTATGTCCG	LG5	17409399
22644063|F|0--42:G>C	TGCAGCCGCCAAAGTCTGAATCGGCCCCACAATAACAAGTTTGCTTCTGCTTCACAGCTCGTCTGACGG	LG5	18115407
17883278|F|0--6:G>A	TGCAGCGTTGAGTCAGCTGCTTAACAACATCCG	LG5	24285473
11395818|F|0--36:C>T	TGCAGGTGTTATCTCTGGCTCCTCCCCTCCTGTTACCCCTGAAACAGCCGACTGACCCTGGAACGCTGA	LG5	36140578
22641401|F|0--32:A>G	TGCAGATATACGTATGTATTTTCATTTATACAAACACCGCCAACCAGTGCCAGGCCATCAAGCTCGGGA	LG5	24799363
11395619|F|0--14:A>G	TGCAGCTTTCCCCCATCACCTGAACACCTAAGGTTGCTCTGCAATCTTTTCCACTGTGGAATGTGACAC	LG5	29694284
11387630|F|0--18:G>A	TGCAGTCAACCATCTGAAGCAATGGACAGTGCGCAAGAGAGGTGAAGAAGAGTGTGCAGGCAGGGTGGA	LG5	17440088
17018101|F|0--12:C>A	TGCAGTGTAAGCCGCTTTTTTCCTGACACAAGCTCCTGATGTCAGACAGAAAAAAAACCCAAACAACCC	LG5	15986324
11389066|F|0--14:C>T	TGCAGAGATGGTGGCTTGACAAACCAATAAAGCAGTGTCCG	LG5	27269872
11391803|F|0--9:G>A	TGCAGAGGGGTAGATGTCACATATCAGCTGAGGTTTCCCCATTACCGTAAGGACTGGAGACTGAGCGCA	LG5	18175145
17881747|F|0--54:C>A	TGCAGATCAGGGTGGACAGCCCTCTGGAAGGAGGAGTGCTGTACGAGACAGTGACTGTGATGAAGGATA	LG5	30083233
11394881|F|0--57:G>T	TGCAGTTTGTGGAGCTGTAGTGTGTTTACTCAAGGATTTAAAAGCCTGTCAGGAACCGCCG	LG5	35232614
11391659|F|0--54:G>A	TGCAGACGTCTGTGAATCGAGGAGACCAGCTGCTGGACTTGGGAAAGAGGAAACGTTGGCCCATTCTTG	LG5	24394873
11387735|F|0--44:T>C	TGCAGTCTAGATAGCGCACAAGTAGCTAATCCAGCTAGCTTACTTGTGCGCCAAAGCAAAATAATACTA	LG5	31787775
11393321|F|0--30:G>A	TGCAGTGTCCAGCACTTAGTTTAGTACTTCGCAGAGCAGCGCACAAACCACAGCGCCTTCGGAAGCCTC	LG5	31370476
17884867|F|0--33:T>C	TGCAGCTGCTGCTGGCACCTTGTTTACATACTTTGAATTAGGCCATGTGTCATCAATGAAATTAACTCA	LG5	16596211
11394676|F|0--31:T>C	TGCAGTATTTTTTGCAGTAATCCTCCATCACTTCCG	LG5	36789395
11392356|F|0--44:C>G	TGCAGCTCACACTGGCTTCAGGTTTTCACAGGAATGAAAACGCACAGAGAGCTCAGCGTCGTATGCAAA	LG5	36263046
17884900|F|0--18:T>A	TGCAGCTTTTGGCACTAGTGCCTTGGCTCAGTTTCGCAGCTCTAGAGGTTGCCCCTTGGGCGGTGACTG	LG5	36576942
22644870|F|0--26:G>A	TGCAGCTACTGGCGAGGAGGACGGGCGGATGATGCCGGCTGCCAGCGATTCAGTTATGTACTTTTCCAT	LG5	28601724
22641256|F|0--35:A>T	TGCAGAAGGAGCAGCAGAGTGCCAAGGATGCTGAGATGAGGCAGAAGAAGTTGGAGCAAGCAAACCACT	LG5	26555733
17878882|F|0--29:C>T	TGCAGTCAAACTCGGAGGGAGCTGGCCAACGTTTCAAAGAAGACACTCGATGCTAACAGTAGCAGACCG	LG5	35325130
17021133|F|0--36:T>C	TGCAGTGTATCACCGCTGGGAGTAGTGGGAGATTAATTAGTGTACATCAGCATTAAAGGGTCGTGCTGG	LG5	9554758
11394599|F|0--44:C>T	TGCAGGTGCTGAATTATAGATCAACTTTATTTCTGTATGTGCACCAAAGCAGCTCCCCG	LG5	35385890
17020037|F|0--35:C>T	TGCAGAACGGGATTTAAATGACACTCTAAACACCTCGCATGCAGACGTTCAGCAGTGGTCAAAGCTGTA	LG5	24872927
17016865|F|0--38:A>G	TGCAGATACGGGGCGCAGCCAGTGGCTGCTGTGCGCTCACGAATAAGGTAAGATGAGAGTGTGTCTTGG	LG5	18283686
11387279|F|0--14:C>T	TGCAGGGGACTTGCCGCTCTAACCTGCGGTGCCAGGCTGCTGTAGCGGAGGTAGAGCGATGTCAGGATG	LG5	8938712
11392860|F|0--19:A>G	TGCAGGGTGTGTGATAACAAAAATCGATAGTGATGGCCGCCAGTGCTAACCATTGCTAAAAACAAAGCT	LG5	30933951
11396957|F|0--50:T>C	TGCAGATGCCGTGCAGGTGCGTCCGCACGGCACCGCAGACCATGCCCCACTACACACCCCCATCGCCCG	LG5	16191495
22642454|F|0--12:A>G	TGCAGAGACAAAATGTTTGTGCTTTGAAAGTAAATCTCATTGAATCTCCTGACATTTCTTTCTTGGTTA	LG5	18103448
22641364|F|0--30:G>A	TGCAGAGGCGCTGGGGGGCGGTGTTGCGCAGCTTCGGCACGGCTCTCCTCCTTCACTGTTGTGTGGCTG	LG5	17837541
11392277|F|0--8:G>A	TGCAGCGCGTCAGAGTCGAGCTTGAGGACGACTTTTATTCCCTCTGTAACAATAGAGATACAAGAGGAG	LG5	36100273
11385897|F|0--25:C>T	TGCAGATTATCCATCAATTACTCTGCGCTCTGTACAGAGGTCGTTAATAGGTTTTGAGGGGATTTACAT	LG5	34264431
11393761|F|0--11:G>C	TGCAGAAGCTGGTCGGGCATGTGCCGCCATTAAGCTCCCG	LG5	29822609
11385430|F|0--21:T>C	TGCAGACAGAAAGGGAGAGTGTAGGAAGTTGTGAGACACTGATTAGCTGCTGAGACAGATGGCGTTAAC	LG5	2824638
17027092|F|0--30:C>A	TGCAGTGTGCATGTATATACCTGTCTTTCCCGGGAACCCGCTTTTTACCCTCGTGTTTTGTTCCGAGAT	LG5	10678729
22642658|F|0--8:G>A	TGCAGAGCGTTTCTGTCTCCCAAATGACCCG	LG5	8939845
11390096|F|0--33:G>A	TGCAGGGCTGAGAACTTTCCCAGCCGAGTCAGTGACTCCATTAACCACAGCAGCCCG	LG5	36113413
22643319|F|0--20:T>G	TGCAGTGAACCAGTGAGCTGTGTGTGGGAGCTCCG	LG5	34530294
11391976|F|0--5:C>G	TGCAGCAAGAGATGTTAAAGAGCGGTTGAACACAATGCATCAGTAATCACAATAAATTTACTAATCCCT	LG5	25201660
11392032|F|0--52:A>G	TGCAGCACGCTTAAAGCTGGAGACAGAAGGTTTTAACGAGATGCAAACCAACATCTCCTTCAAACGATG	LG5	36742517
11392295|F|0--32:A>T	TGCAGCGGCGCCGCTCGCTGGGTTTGGACGACACGTGCTGGCAGTACTCCTCTGGGACAGGACGTCCTG	LG5	12082416
22644050|F|0--63:T>A	TGCAGCATGCTTAGAGGTCACAGGCTCCCTGTGACAAATAGCCACTCCACCAGCCCATCAGTCTGAGGA	LG5	32560993
11392839|F|0--10:G>A	TGCAGGGGCTGGAATTGCTAAGAGGTTGCTAGAGTGGGGATTTGCTGGATTTGCATCTGGCCG	LG5	18771088
11392973|F|0--44:G>C	TGCAGGTTGGTGTTCGGCCTGTAAAGTAAGAGAAAGGGGAAAGAGAGCATTCCCTAAGACCG	LG5	32563886
17016752|F|0--53:T>C	TGCAGAGAGGAAGGTAATTTTTATCTTCTTTCATTCATTTTTCCTTCCATGACTGAGCAATGTCACCGA	LG5	10842109
22644363|F|0--19:G>T	TGCAGACTGAACACCTTTTGTATGACCTGGTTTCTGATCCG	LG5	25618357
17885505|F|0--19:C>T	TGCAGAGACGGAGCAGAGACATTCCCAGCCG	LG5	36096156
11385515|F|0--28:G>A	TGCAGACGGCCAAACTGGTCAGCTGTGCGTGAGGGTGGTCACTGCTCTGCACTCAGCTCGCGACACCAG	LG5	19260089
11392393|F|0--32:C>T	TGCAGCTCTATATTTGCAGTTATTTTGTTTAACACATCTTGTTTTATGACATTGTTTACCACGCCTCTG	LG5	24226783
17022838|F|0--67:G>C	TGCAGCTTTAAAAATGGTGTTCTGCATTCCCCATTCTTTCCTTTCTCTTCAGAAAGAGAACGTAGCCGT	LG5	1631553
11395813|F|0--19:A>G	TGCAGGTGGGAGATGTTAAATATTCAGTGCAGAGGAACGCGCCCACCTTCACCACCGCGGAGCTACCGA	LG5	26315355
17881525|F|0--48:G>C	TGCAGAAGAGGAAAGAATGAAATTGTCTCGTGTATCGATCTGTTTGCAGAACGGTTCGGTCACGGTGGG	LG5	17229271
17007989|F|0--12:A>C	TGCAGTAAGCAGATGGACTGGATTCCAGTGATGCCAGTACACACAGACACCCCCATTCACACAGCTCCC	LG5	11167252
11388252|F|0--17:A>G	TGCAGTTTTTTGTAAGGACCGAGCGCGTTCCCTCCCACCTCATAGGCCTTATGATTGTGCCATTGATCT	LG5	28601856
11397404|F|0--10:A>T	TGCAGCACTCATCTTCTGTTTTGGTGGCTCAGTGACTAATGTCCCG	LG5	11334104
11391552|F|0--11:G>C	TGCAGAAGCTGGTCGGGCATGTGCCGCCATTAAGCTCCCGGCACACAGTTTTTGTACTGATGTTAATAC	LG5	29822580
11392182|F|0--68:C>T	TGCAGCCATGGGACAGAAGATCTGGACGTGACTAATTAATAAAGTGAAGAAAAGCAGCAGCAGCCGCTC	LG5	11102085
11387610|F|0--16:G>A	TGCAGTATGCAGTTTAGCTTCTTAGTTTTCCTTCCATGAAACAGACGTGGAGCACATGTCAATCTAAAG	LG5	19110245
22641313|F|0--15:C>A	TGCAGACTCGGTCTTCAGGGGCAGCCGCAAATTATTCAGGGCTTCCGCTGTAGCCACATGGGCCAGATA	LG5	34244730
11394351|F|0--17:C>T	TGCAGCTGTGACCATGACGCACTTCTTTTTTACTCTACCTTTCATCTCAAGACCG	LG5	34221283
11390048|F|0--15:G>A	TGCAGGCTGCGTCTCGCAGCAAAATCCCGTCTTAAGTGGATGAGGCCG	LG5	36539966
11389944|F|0--22:C>G	TGCAGGATCTGGTCGGCCAGCGCCACCG	LG5	19182768
11388914|F|0--20:G>A	TGCAGAATCTCAATGATCTTGAGTTTTGTGTCCATGACCATGATATCTTCTCTCTCCG	LG5	9366036
17026077|F|0--44:C>A	TGCAGCGACTCGGACTCCGACTCCGAGTTCGAGCAGTACTTCACCGCCCG	LG5	24692848
11395175|F|0--55:C>T	TGCAGAAGTACGGCATTAGTTATCTGGATACTGAAGACTGGGACTTTAACCTCGGCAGTGCTCCAGTTG	LG5	16360995
11385538|F|0--44:T>C	TGCAGACTCTGTGCGCCTCTGTGACCTGGTCACAGTCAGGGCTTTTGCCGACCTCACAGGAGCGAAAAC	LG5	15967184
11390092|F|0--42:C>T	TGCAGGGCCAGCCAGCCTAATCAAATGCCACGATCTCTCCTGCCAGTCATACCG	LG5	9904060
11386445|F|0--67:C>A	TGCAGCGGACAGGTGCAGCCGCCGTGTGCCTGGATGAGCTGGATGTGCCCCGCGCGCGCTCAGCAGGCT	LG5	17229105
22642633|F|0--25:G>A	TGCAGAGAGAGAGAGAGGTCAGAGCGTTACACTGAGTGTTTTTAAAGCCCG	LG5	19556692
11389554|F|0--7:G>A	TGCAGCCGTTTGGTGGTTTTCTCGAAAGCCG	LG5	35252402
17882215|F|0--56:C>G	TGCAGGATGTAAAGAAATGAGGCAACACTGTGCAAAACCAGCCAAACTAATGCAAGCGTAATGACAGCC	LG5	36975882
11389778|F|0--41:C>A	TGCAGCTGGTACTGAAACGGTGCTGGTGCTGAAAGGTAAGGCGATCCTCCAGCCG	LG5	28160580
11385818|F|0--53:G>C	TGCAGATCATCGCAGTCTGTCTTTATTTACGTCTTAGACATTTTTGGAGTTGGGGCTGTATATATGAAG	LG5	27927643
11396060|F|0--52:C>T	TGCAGTTCTTGACATTTATTTTTTTGTTCTTTTTAAACACACGAGCTGGTACCGTGCGCGACTGTCACG	LG5	11102747
11386701|F|0--64:G>T	TGCAGCTGGCTACTATCCAAAGGTACCAAACACCTGTGTGTGTTCCTTCTTCAATTATGCAGAAGGAAC	LG5	31202579
17017785|F|0--44:A>T	TGCAGGTGGGCAGCGCAACAGTTTTTCATTATTAATTCAAGTTAAAGCAGAGTGTGCAGCGGCCCCGAG	LG5	36283333
17022568|F|0--68:G>A	TGCAGATCATACCCAAATATATTGAGCTATGAAGCTGGATGACAGCCGACTGTTATTGAAAGCAGCGTG	LG5	33005440
11387059|F|0--7:A>G	TGCAGGCAGATTCAAAGATGCAAATCCAGGATTGTGTTCAGTTCAGGGTGGGGGGTTTGGAGGAGACCC	LG5	28776025
17012490|F|0--16:C>T	TGCAGAGGGAATCTATCGAAGGTTTCAGGCAAACACTTTAATGATTTTGAGGCTTCGGTTTGAAGTGCT	LG5	36231748
11387715|F|0--66:C>A	TGCAGTCGAGCGCAGCTGGAGTTTTGTCGCCCTGAGGTCCGGGACTCAGTAGTATGTCTAAGGAGGCTC	LG5	9421737
17884971|F|0--50:C>T	TGCAGGCGTCAGGTGATTTCCTGTGGCTCAGCTCGCAGCTCTCAGCCACGCAGCTAAGGCGAGGAGGCA	LG5	2589829
11397203|F|0--13:A>G	TGCAGTGACCTCTAAAGTGTCACGAGCAGAGCATCCCCTATCTGAACTCTCCTCTCGCTTCAACACATC	LG5	15958285
11396591|F|0--28:C>T	TGCAGGGAGGAAAGCGGAATGAATGAAGCGCAGAGGAAACACAGAGGTGCCG	LG5	19568227
11387306|F|0--44:G>C	TGCAGGGTGCAAAGAAAAAGGATGAAGCTAAAATAGCCAAGGTAGCATAACTATTAAAGCCTGCGTGGC	LG5	7204263
11395364|F|0--68:C>T	TGCAGCAATTGCTTCACGTCTGCGTTTCTCTGTGAGAAAAAAAAAAAGACATTGATACAATCAATCAAC	LG5	30934067
11386411|F|0--6:G>A	TGCAGCGCAGCTATGGACACACAAGTCAGCCAGTCTTTTACCTAGAAGATAAATAAAGACAGAGATGCT	LG5	16083292
11390313|F|0--9:T>G	TGCAGTACCTTTGCGGCCCTCCAGGGGGCCCCG	LG5	19434170
11385781|F|0--53:A>G	TGCAGATAAAAACAGAGTTGACAAGAACTTTGCACAAATTCCAAGCGTAGTGAAACCTCGCCACCCCCT	LG5	24527635
11386706|F|0--43:A>T	TGCAGCTGGTAAAAGGCAAAACCTGTGATCTTTGACTCCCTTGATACCATTAATGAACAGAACATGTTC	LG5	9671519
17016557|F|0--52:C>T	TGCAGCTGCGACGCTGCCTGAGATTGCTAACAGGGCCGAAGTGCTGACGGGGCGCTTTTAAAGCAGCAG	LG5	37308258
11392923|F|0--8:T>C	TGCAGGTCTTAACTTGTGCCAGCGCTGTCTCTGTGTAAGCATCACTGAGTGAGCATGAAAGAATTTGGA	LG5	14779482
11395466|F|0--28:G>A	TGCAGCCTACCTTGATCTTGCGAAGCTCGTTCCTCACTTGAAGTGCTGAGATAGAAAGAGTGGATTTTG	LG5	4815878
22642213|F|0--59:T>C	TGCAGTGTGACCCGGCCCAATCATAACTGAACAGGTAATGCACCTTGGCACTGTCTCTTTTCTTAGCCA	LG5	29582603
11395881|F|0--22:C>T	TGCAGTCACCCTCTTGACATTGCACCACAGCAGTGGCATGCATGGTAATGGTGATGGAGAATGTGTACG	LG5	28175202
11392088|F|0--14:G>A	TGCAGCAGGGAGGCGGGATTGTGTTTGGGTCTTTCAAAAGCAGTTAATAAAAAGATCTGACTGCTGTGC	LG5	35256015
17025499|F|0--12:T>C	TGCAGGAGCTCCTGACTGCTTTACGACCCCCTCCTGCGTCGCAGCTGCCCG	LG5	37000460
11394457|F|0--45:G>A	TGCAGGCAGCGTGATCGTTCTGGGATGAGATTTGAAGGTGTGGATGATGTGCCG	LG5	8171383
11394375|F|0--23:T>C	TGCAGCTTTTAATATCAAGGCTATAGACCAGGGATGGAAGAACTCCG	LG5	35512593
11387494|F|0--14:A>G	TGCAGGTTTTAGCCAAATGTGACAGGAAATCCAGTTTGACAGATTTCGGCTGGCTGTGCTTCCCGTCTG	LG5	36721300
11389352|F|0--30:G>A	TGCAGCACGGAGCCGTCCTGCCAAGCCTCCGCGTTCAGCACCGTCTCCG	LG5	26315421
17021680|F|0--16:G>C	TGCAGCCTAATGACTGGAATAGACCTCGATGCTCCG	LG5	32114027
11392329|F|0--18:G>C	TGCAGCGTTTCTCTGCACGTCTCAGCCTCTTTGGCAGCTAAACAACCTGCATTTGAAGGTTTTATGTGA	LG5	36096090
11396671|F|0--15:C>T	TGCAGTCAGAAGGTGCGGAGAGATCCAGGTGTTTTCCG	LG5	9457835
17015149|F|0--20:G>T	TGCAGCCACTGATCAGCTTGGACCAGAAGACCGTTCACCG	LG5	37003037
17017190|F|0--58:T>C	TGCAGCGAGCTTGTCATCGTCAGCATGATTCTCTCTCTCGCTCTCTCTGTCTGATACATACACATGCAC	LG5	15523898
17017412|F|0--24:C>T	TGCAGCTGTGCCTCATCAGACCTCCACGGCCTGCTCCTCATTACAAACACCAAACATGTCCTGACTGTT	LG5	36162944
11396378|F|0--26:A>C	TGCAGCAGCGCGTCGTTGTCGTGCACAGTGATGCTGACCACCG	LG5	19248576
11385303|F|0--10:A>G	TGCAGAACATACAGAGATGGTTCTTATACCCACCACTGTGCAGGCGGATTTACAGTACGCTGACCCAGA	LG5	36113347
22643983|F|0--64:A>T	TGCAGACATATTTGCCCTGTGTGCCTGTTTAAGCACTTTTGGTCACCAAGCAGCCAAAACCG	LG5	7724714
11389574|F|0--30:A>G	TGCAGCCTGAGATGGGAATAGCAGAGCTGGATCTCTTACATCCCCAGAGTGGAACCG	LG5	17560625
17027097|F|0--36:C>T	TGCAGAAGTAAAGTGAATGTAAAATGATCACGCGCACGACGAGTACAACCGCGCGTAAAAACTCACCAG	LG5	12054568
11386352|F|0--44:C>T	TGCAGCCTGTTAATTGAGGCGTTTGTGATCTGACAGATCTGATTCTTCTCCAAAATCAGGAAATCAGGG	LG5	34734833
11395155|F|0--43:C>A	TGCAGAACACGGTCATGCTTTATAGGCTGCACAGGTGTAAAAACACAAACTTCTCAGTGAAGTTATAGT	LG5	12104426
17882245|F|0--61:T>C	TGCAGGCCAAGTGAGTTTGAGGTGAACTGTCCCTTTAAGGCAGAGTGAGCTGTAGGTGATGTAATGCAG	LG5	26698331
11385524|F|0--9:T>C	TGCAGACGTTGAGTTATTAGCAATTAGGCCGTAATCCTCACTGTGAGGAACATGGTGGGAATTATTCCC	LG5	36416394
22642143|F|0--24:C>G	TGCAGTGAAGCTGTTCTTACTTCCCTATAAGAGCCTCGAAGTGTACCCCAAATACATATTCAAGCTTTG	LG5	20674459
22642242|F|0--24:C>T	TGCAGTTATCAGCCCGTTGGTTGGCAGAGCAGTGTGGAGAGCAGCCGCGTTGTTTTCGGGGCCTATACT	LG5	19663498
11385402|F|0--47:G>C	TGCAGACAAGGAGCCGGTTATTTACGAAAGCTCATAAATATCTGGACGAACATCTTTCCCTACGCGCCG	LG5	37069523
11398370|F|0--47:G>A	TGCAGGGAAACATGCTGCAAGCCGACAGACAAGGCAGAGGCTGACACGCGCGCGCACACACACACACTC	LG5	12646287
11395638|F|0--13:A>T	TGCAGGAAGATTTAAAAAAAGACAGCTTTCTGTGCCAAACCATCCCAACAGGCTCCCACCATAAAGCGA	LG5	16210218
22641371|F|0--36:C>T	TGCAGAGGGAGTTGACAATGCTGAAACAACGAAAAGCGCAGGAGTGTGAAAATAAATTACCCCAGTTTA	LG5	20961609
11386719|F|0--45:C>T	TGCAGCTGTCACCTGGTCCACTGTAATGGTGGTGAATTCATAGTCCACGTTGGTCCGAACCACCAGGGG	LG5	9587236
17883202|F|0--8:G>A	TGCAGCAGGCAGGAGGAAGGATGATGCGTACACTCCACTGAAACTGTTCCACAGCCCG	LG5	28175096
22642001|F|0--13:T>A	TGCAGGTTTGCTGTTGGCACCTCACAAAAAGAAAAAACTGCAAGCTGTAAAGACAGTGCACAGCAGATA	LG5	10944492
11393442|F|0--20:A>G	TGCAGTTTATCTCTTTTTTTAATCTTTAGCTTTAGTTTCTATCCCAAAGTTTGGGTATGCTCTCCTTTT	LG5	10792085
17021189|F|0--15:G>A	TGCAGTTATGTGTTCGCGTAGTATTTTTTTTCTCATATTTTTACGAGCTCCCCAGTCCCTGTTGCAAAG	LG5	17410023
11397968|F|0--17:G>T	TGCAGGCTACACACGGGGTACAGCACCAGCAGCTTAAGGGACGACAGCTCCCG	LG5	19691152
11385952|F|0--53:G>A	TGCAGCAACTGTGTGATGCCATCATGTCAACATGGACCATGCCACAGAGACTTGAGGCAAAAAAGTGGC	LG5	19309871
11394348|F|0--38:C>G	TGCAGCTGGATCACACCCAGCTCCGCGGGCTCGCGCCACAGACGCTCCACCG	LG5	34011650
11393718|F|0--45:A>G	TGCAGAAAACAAAAAGGCAGAAGACTTTCTGGAGACATAGCGGTCACATACCG	LG5	12250363
17026116|F|0--19:C>G	TGCAGGGGAATGTCCAGCACGGTATCCAACCTAATCTTTTCAACCTATTCCG	LG5	16747072
11395483|F|0--57:C>T	TGCAGCCTGGGTGAATGAGAGCAGTAGTATCAGAGTGAGATGAGGTCTCTGTGGCAGCTTGGACAGCCG	LG5	9892379
11392052|F|0--5:C>T	TGCAGCAGAGCACCAGCACAGATTCTGCGCTCAAGTTGAGAAGTGCTCCGACACAGATGCTGAGGACTT	LG5	6722456
19451058|F|0--37:C>T	TGCAGGATCACTCCTGTTGCCCCGGTTACTATGGCCACGAGTGCTTCAAATGCCCCG	LG5	22425096
17878213|F|0--26:T>C	TGCAGATTAGTTCACTCCCCTGCACATTGACAGCGATTTTATAAATCAGGAAATGATTCGAGGTGTCAG	LG5	9888671
11385790|F|0--54:A>T	TGCAGATAATAAAATGTTATTGATTTCTGAAAATAGTTCACACGTTTGGGCTACAGGCTGAATCGCTGC	LG5	34577884
11391609|F|0--50:A>G	TGCAGACAGTCCAGCATAAAGTTGATGTAATACAGAGCATGCTCTGTGTCAACTGGGTGTGGCACTCTT	LG5	16562232
11395743|F|0--27:G>T	TGCAGGGCAGCAGCGGAGAGCTGACTGGCTCCAGGCTAAATACTTCACTCTGGTATTCTCCTGATGACC	LG5	30114458
22641891|F|0--56:G>A	TGCAGGCTTCAAAGTACCCAGCAACCAAACAAAATGTAACATTCTCTCACTCGCCCGTCACTCATTCAT	LG5	9455763
11397193|F|0--49:G>A	TGCAGTCGGCCAAACAGAAGCATCTTCGGGCTCAGCAGCAACAGCAGCCGCCGCACAATGCCG	LG5	30347473
11385816|F|0--12:T>C	TGCAGATCAGAGTCTTAAAAATCATGTGCCAAAGTGAAACTTACTGCCCATGATGTCCCAACTGGTCTC	LG5	18216173
17007621|F|0--50:G>A	TGCAGGAAGGCCATGTCCATCCCTGGAGCTCTACTCCCCAGAGGTAAACAGTGTGGACACCG	LG5	3427116
11392779|F|0--59:C>G	TGCAGGGACTTTCTGCTCTCCGAGCTGCACGAGAACATCCCGTACCGCATCTGTCTGCGCGCCCTGGGC	LG5	19426296
22644042|F|0--9:C>A	TGCAGCAGGCCAGAGACCACACCCCTGCCACACACCCCCATCGCCCAACTGAGGCCGGGGCCACATCCG	LG5	22740212
17016579|F|0--22:C>T	TGCAGAAAGCCCCTGCTGGCAGCCACGCCCCCTTACTGGAAACACGCAAAACAAAACGCTGAATGCGTC	LG5	36455627
17007407|F|0--17:A>T	TGCAGCGTATTTATTAAAAGGAACAAATAAGACGAAGGAAACTAAAACTGACAGTTGTGGGAACGCTTG	LG5	16202099
11387780|F|0--18:G>A	TGCAGTCTTACAACAGGCGGTGGCTCATCGTCGCCCCAGGTTTCTTCTACTATCAGTGATCAGGACAGC	LG5	28078817
11386268|F|0--23:G>A	TGCAGCCCCGTGATGGAAAAACAGCAAATCATTTTTTTCTCATCTCTGAAAAAAATAGATGAATAAAAA	LG5	19162480
17015433|F|0--11:C>A	TGCAGGGAAAACACTGGGCACACCGCCTGATGGTTATCCAGCAGCTCCG	LG5	5837567
11389870|F|0--33:G>T	TGCAGGAATGGAGAACAATTCCTCAACAATAGAGCCG	LG5	36660657
11395014|F|0--32:C>T	TGCAGTGGTTCAGCTGTATAACAAACCCACAGCAGACCCG	LG5	20184236
11387747|F|0--29:C>T	TGCAGTCTCGGTAAGGTGTACATTTGAGCCGAGCTGCTCAGAGTAAACATGGTTAATTGTCAGGTTAAA	LG5	25617282
17888805|F|0--27:G>A	TGCAGCCGAATGAATCAACTACTGAGCGCGGCTTGGGAGTGGAGGGAGTGTTGCTCCG	LG5	30062765
11390995|F|0--12:C>G	TGCAGGAGTGTTCCCCCTGGTGGTGGCATCCG	LG5	20032847
11393455|F|0--6:T>G	TGCAGTTTGCTCTACTTTATGATCTGAAAGTGCTGTGACAGAAAGTGAAAGCAGCTGTCAGAGAATCTT	LG5	22394056
17886991|F|0--25:C>T	TGCAGACGTCTAAGATGAGCAACACCGCTCATAACACCG	LG5	24483147
11392082|F|0--66:G>A	TGCAGCAGGAACAGATCTCCTCCAGCTGCCGTCTGTCAGCTGGTTTCAATCTGATCTTTACAGCACGAC	LG5	26684299
11392902|F|0--27:A>T	TGCAGGTCAGCTAGTACACAGAGGAGCAGTGTGTGTGTGTGTGTGTGAACACTGAGTGAATGATTTCCG	LG5	27701208
11394811|F|0--20:C>A	TGCAGTGGTGACAAGTATTACACGCAGAAAGTTTAGGGCTGTGTGACCG	LG5	14458588
22641557|F|0--22:G>A	TGCAGCAGTGGGGACAGGAGGCGAGCGTGGCGCCTCACTCACTGGTTGGCTGACGGCAGGAGTGGGGAA	LG5	11598063
11385315|F|0--66:C>T	TGCAGAACTAGAGACGTAGCCTAGTTTTCACACTGCGTTCACCACACGGGGGTTAGTTCAGCTTCACGC	LG5	18905166
17012717|F|0--43:G>A	TGCAGCACTGTCACGTCCTTAAAGGCTTCATCTTAATTAAACAGCGGTCTCGCTTGTCTGGGTTTCTGC	LG5	14967043
11392956|F|0--14:T>C	TGCAGGTGTGTGTATGAGCCACACATTTCAATAACCGAATACGACCGGCCTTTACTTTGCGCCCGATGA	LG5	8408931
11394670|F|0--17:G>A	TGCAGTATGACATGTCTGTTGATGCTACGGCTCGTCGGGCCTCGTCCTCCG	LG5	10842175
17878780|F|0--27:G>T	TGCAGGTGAAGAAATGATCTTGTCTACGGTTTCTCCCAAAACGCCCGCTCTCCGTTCCTCGTTTCCAGA	LG5	32069432
11390379|F|0--16:T>C	TGCAGTCATGGGAAAATGTTTACCTTCAGTTAACCTAAAATACCG	LG5	34822577
11386024|F|0--9:T>C	TGCAGCACGTGCTGGACAAACCCATCACCGTGCAGTTCCGCTTGGTCGCCACCGAGGAGCGCTCCAAAC	LG5	19248510
11385450|F|0--20:G>C	TGCAGACAGTCTCATTTTCTGCCGTGTCTCCTCCTCCCCAGGAAGACGCACGCTATGGCTCCAGTCCTC	LG5	34160350
11393460|F|0--31:T>G	TGCAGTTTTAAAGTACTTAAACTACAAAACATTTCAGAGATGAGTCATCTTCACTTGAGTAGGGGAGAC	LG5	15749056
11395332|F|0--24:T>C	TGCAGATTAAAGTGGTTTAAACAATAGGACTTTGGTATATGGGACTGAGTCAAAAGAAGCCAGAGTGCT	LG5	24717577
11393438|F|0--30:C>T	TGCAGTTTACTTATTAGTAATCTCTGCCTCCCCTTCACAGCATGCCTTTTGTTCAGTCTTTCTCTCCTC	LG5	35392008
22644418|F|0--9:C>A	TGCAGCAGGCCAGAGACCACACCCCTGCCACACACCCCCATCGCCCAACTGAGGCCG	LG5	22740224
11395410|F|0--15:G>T	TGCAGCAGGGAAATCGATATAACCACACGTGTTCCTGATCCTCTCACTTTTCACACACAGCTGCTCAGC	LG5	35391627
17007775|F|0--11:G>A	TGCAGGCTTGCGTTCAGCAACATAAAGCACCACCAACAAAACACCCTTCTTCATGCCTGAGTCTTTCAA	LG5	25149970
11385739|F|0--15:C>T	TGCAGAGTAAAAATCCGAGGCGGTGACTTATGAATCCTATTTCCACATCTGCTGATCTGGACGGGACTT	LG5	19157360
17013974|F|0--46:C>T	TGCAGTGCTGCACCTGTTACCATTTCTGTGCATGTTTCTATGTGCTCGCTGAACATGCAACTGAGGAGA	LG5	31342478
22641994|F|0--55:A>T	TGCAGGTTCTGACAGGCTCGGCAAGCTGAGCCTCCAGACCATTTAGGGAGAGTGGAGCGTGAGATGTTA	LG5	3246257
17020389|F|0--26:T>C	TGCAGCAGTTTGCAGCAGATCTCCATTGTCAGCATTTACGAGACAGGAGCTGAAATATTATTTACAACT	LG5	36796590
11394230|F|0--44:T>C	TGCAGCGCAGCAGCAGCATGATTGAATTCAGGTCCTTTGGCTCGTTCCCCG	LG5	36597785
17015338|F|0--8:C>T	TGCAGGAACAGGAAGAGTCGCTCTGGGCAACGCACGCAGCCGTTGTCCCG	LG5	22970917
11385233|F|0--24:A>G	TGCAGAAAAATGCGAGCGGGGAGCAGTAAGAAAATGTCAGCTCGCGCTGCCCTCCCTCCGCCGCAGACA	LG5	8621058
17020171|F|0--63:A>C	TGCAGAGCGACCACTCTGAGTGGGATGGAAAATGCAGCACTGTGCAGTTTGTCGGTCGAGTACATGCTG	LG5	10091889
22644898|F|0--17:C>G	TGCAGGTACCTGCCTTCCCTCTCTCAGCAGGTACGTCTCTGTTCATCCCTCAAACTAGAGTCTTGAAAC	LG5	36079393
11395726|F|0--19:C>A	TGCAGGCTTTTACCAAGAACGCATACCTTAGGAGAAAAAACACTCCACCAGCTTCCTGTTTGAGATTTA	LG5	19650881
11392975|F|0--51:T>C	TGCAGGTTTAAACAGAAAGGCGGTGACACGCAACAGCTGCATTGCAAACATTGGATCTCATGCACAGCC	LG5	9971973
11399865|F|0--12:G>A	TGCAGTGGTTGGGTGCATCAGCAGGGATGATGAAACAGAGTACCG	LG5	20555071
22644125|F|0--8:G>T	TGCAGGAGGAGAAAAGACGAGTGTGAGAAGCAGCCGAGAAAAAAGGTTGCAGGAGAGTGTGTGTCGTGT	LG5	36961768
17886650|F|0--11:A>G	TGCAGCTCTTCATGGTTTTTACAGAAGTTTTGGTTCAGTTGCTAAAACCAACTTCGCTTCTTAACATCC	LG5	5399255
11391668|F|0--49:T>C	TGCAGACTCTCTCTGACTCTACAAGGGCTCTCTTATGGCAGCGTTTATGTAGTATGTGTACATTTTTCT	LG5	19664450
17017516|F|0--54:C>T	TGCAGGACAGCATGCTGGTTTTCAGAGGGATGACATGACTGTGTCTGATGTCATCCCCTGGTCTTACCA	LG5	34526018
11396016|F|0--37:T>G	TGCAGTGTTCATTTGACACTGGGACCTGAAGCGGAGTTTGGACTTGGAAACAACTAATGGCATTAGAGT	LG5	13028430
17878465|F|0--48:T>C	TGCAGCTCTCATTTTTTTCAGTATCCTGTCATTCTGCACTGAGGCAGCTGTTTGTAGAAGGCCCTGAAA	LG5	1628962
22641654|F|0--23:G>T	TGCAGCGAACTCAGTGCAGGATGGAGACAAACTGGGAGTCTGTCTGATGTGTCATGTCAGGTCTTCCTC	LG5	37164725
11387659|F|0--5:T>G	TGCAGTCAGAACATTTTCTCCCTCTTCGTGCCACTCTTCTTCCCTGACTCACAATTGAGGTTTTAGTAG	LG5	14016763
17007533|F|0--12:C>A	TGCAGCTGTGCGCATCGCACCGCAGGGAAATGGGAAAAACATTGCACCAGGGAGACAGAATAAATCTTA	LG5	10196534
11394531|F|0--45:C>T	TGCAGGGCCCACTAAGACACTGGGAACGTGTCTCTCATACAGGTGCGTTTTCAGTACCG	LG5	14929946
11390014|F|0--22:T>C	TGCAGGCGGACATTGTCCGAGCTAAAGGCCG	LG5	19182793
11393926|F|0--16:C>T	TGCAGAGGGCGCCACACTCCACGTTTTATTGTGCAGAAGCCACCG	LG5	36316114
22642207|F|0--28:A>T	TGCAGTGTCCTAAATGGGTGGGTTAAAGAAAGGGTGCATTATATTCTACAATTGCAGTCCAGGAACATC	LG5	18650172
17015001|F|0--8:T>G	TGCAGAGGTAATAATGGTCTTTATGAGCTTTTGTGCATATGTGTGTGTGTGTGTGTTGCCG	LG5	8644983
22641361|F|0--29:C>G	TGCAGAGGATTGCAAACCTTATCGACCTTCTCGGAGTTTCCCGATACTGAAAATCTGTGGAAGCAGCAG	LG5	37060804
17026784|F|0--16:C>G	TGCAGCTACTGCGGTACACTTGTAGCTTTGCGACCCG	LG5	9450254
22644477|F|0--42:A>C	TGCAGCTGCCCGTGCTGGAGCCATCGCCCCTTGTGATGTGACAGTGCCG	LG5	13443021
11396521|F|0--8:T>C	TGCAGGAATGCTGGGGTGAACTGGTAGCGTACAAACCG	LG5	13330859
11392767|F|0--33:G>T	TGCAGGGAAATTAATTACCCCTCAGATTTCTGCGGCTGCTGCTGCTGCTGTGGTGTGGAGTAAAATAAA	LG5	31288640
11385579|F|0--17:A>T	TGCAGAGAATGATCAAAATGAGAATTAATAACAAAAATGTAAAAACTGAGAAAACTGTACTTGTCACTA	LG5	33960226
11391915|F|0--25:C>T	TGCAGATGTGCTATCTACTGAAGATCGCAGTAGGACCTTGTTTTTTCTGACTGAGGCTGCGTCCCAGCT	LG5	32071811
17883052|F|0--25:T>C	TGCAGAAGGTGGAAATGAAAACTTCTCAAACATAGGGATGGACTGTTGTTATCACCG	LG5	19308227
11390073|F|0--12:C>T	TGCAGGGAGAGCCGAAGAAAGAGAGCCG	LG5	31780535
17008166|F|0--17:G>C	TGCAGTGAGTCAGTCAGGCCCCCCCCTGCCATCGGTTCCACTGCCTGTTGTCACAGTGTATTATTAGGT	LG5	11087899
11398095|F|0--23:T>C	TGCAGATACAGTCAGGAGACAGATGCACAAAATCCTCACAGACTTCATTTCGGCAAACTGAAAAAAGCA	LG5	36030507
17877927|F|0--68:C>T	TGCAGAAAAATCAACACAGAATATGGGCATATTTTTTTTGCAAGAACAGAAGGTAATACAGTTTGACAC	LG5	25040204
11385716|F|0--19:C>G	TGCAGAGGCCAGCGTCTCTCTGCGATTACATGCTAGAGTGCAGTGGGAAATCCAAGCTGCATCCTCAAG	LG5	10618082
17887632|F|0--11:C>T	TGCAGCAACTACGTCACCATCTGAAGACACTTCTTTCAGCTGTTTCCTTATTTACAACATGTCGCCACA	LG5	15293603
11398771|F|0--24:G>A	TGCAGACATGGAGCTTCTTCTTCTGTTTCTGAGCTTCTGTTTCCTGACTTTGTCCG	LG5	35888209
22644098|F|0--15:C>T	TGCAGCTGAATGAGGCGCTCTGTCCCGTCTCTCTGTCATAACAGAACAGCACAACATCATCCTCTCACA	LG5	31655209
17882426|F|0--45:C>G	TGCAGGTTGTGAAAATCTCCATCATCAACACTACGACACAGATCACTCTCTGGGAACACCAGGTGACAC	LG5	19080207
22641300|F|0--61:A>G	TGCAGACGCCATCCAAGGCCAGTCCAGCACCTTGGCCTCCACCGTTCCCATAGCTGTTGCCATTTCCGA	LG5	17093801
17017421|F|0--37:C>T	TGCAGCTTAGCTGGATTTGTTTGTGCTAGTGGGTTCGCGTATGTGCTGTTCTCCTGCTGACTGGAGTCA	LG5	5747740
22641289|F|0--24:G>T	TGCAGACCAGTTTTACCACAAAATGTGTCATGCAGTAATATGATGCCCAGTTATATGGCAACAAACCGA	LG5	21674744
17025921|F|0--47:A>C	TGCAGTGAACTCCGCCCAGGCGGAGCGGCGAAGGAGAGAGAGAGCAAAACAAAAACACATGTAGCCTCG	LG5	11305401
11397644|F|0--30:A>G	TGCAGACACGAGAGTGGACCCACTTCCCCAAAGGAAGTTATTCTTCCCTCTTGTCGTCTTTTTCCGAGA	LG5	34599912
22642223|F|0--29:G>A	TGCAGTGTTAAAACAGTGCCTCTGTGCCCGACAGCATCACTGTTGTCTGCATCCCTAACTAACAGCAGA	LG5	24455306
17023035|F|0--62:G>A	TGCAGTCCTGGTTCTGTTCTGGGGATCTGCTCTGAGATCAAGGGCCACTGTAACCAGAACCCGCAGCAG	LG5	36521115
11394785|F|0--19:A>G	TGCAGTGCCCGTGGTTATCATTTGTTTGCCAAAAAAACAATGCATCATTGAGCCG	LG5	29776002
17883320|F|0--40:T>C	TGCAGCTGAGTCACAAACAACATCCCGCCACAACCCCCATTGCCCAACTTAGGCCG	LG5	21285277
17028024|F|0--30:C>G	TGCAGTAGCACCCAAAAGGCAGAGGAAGATCCTAACCATCGCACAAAAAGTTGGAATTCTGGACATGCT	LG5	7840412
17026828|F|0--14:G>A	TGCAGTTTTTGGCAGCTTTCACGCTGGCTCCGTTTTTACATCCCCCG	LG5	16127032
11395523|F|0--13:T>C	TGCAGCGTGGCTGTGGGGGAGCGGATGCACCTGAGCAGCATCCGCAATCATGTATCGCCGGCTTAAAAC	LG5	9670534
17016653|F|0--34:A>C	TGCAGACAAAAAAAAGGGATGAATAAAAGCAGAAAGGTTTTTGCAAGAGTTGAAGGTGAGTGGTATTAT	LG5	17881076
11392476|F|0--27:C>T	TGCAGCTGTGCAGGAACAACAACCGTGCATAGAAGCGAGTCAATAAAAGTATGCTGAAAAGCATTGAAT	LG5	2368127
11389601|F|0--5:T>C	TGCAGTGATTCCTGATGAGGCTGCAAACCG	LG5	36082058
11394668|F|0--51:C>T	TGCAGTAGTTTCAAATGTGCATCTTTTGAAAATGACACTGTGTTCTTGGCACAAGCCG	LG5	12942963
11391557|F|0--25:G>T	TGCAGAAGGTGGCTGGGGAAAGGGAGGTCTGGGCTTCTGTGCTTGGGCTGCTGCCCCAGCGGCCCGAGA	LG5	1342405
11387175|F|0--33:A>G	TGCAGGCTGTACACTTGACACCTCTGCTTTACAAACAACACTGACTTAGTCCTCTGGCAATATCTTCAT	LG5	27864424
22644443|F|0--22:C>T	TGCAGCCGTGACTTATAAGAGACGACAGCCG	LG5	5667342
11391533|F|0--54:C>G	TGCAGAACTTTGAGATGGAGATACTTATTTGAGGCCAGATTATTTTTGGTAATGCTCTGGAAAAAAAAA	LG5	17947682
22643410|F|0--26:G>A	TGCAGTTTCTGAGCCGACCATTCGCTGTCAGCAGGCGGCGAGTCTCTCTGCACGACACCCG	LG5	35245521
11392418|F|0--47:A>G	TGCAGCTGATGTTTGCTGACATGTCCCAGCTGTGTGATCCAATCAGGATCCAGACTTTGGACCG	LG5	36321086
11390228|F|0--14:T>C	TGCAGGTGTGTGTATGAGCCACACATTTCAATAACCGAATACGACCG	LG5	8408953
17018812|F|0--34:T>C	TGCAGAGTGAGAGTCCGTTAGTATTTGCAGGTTATTTCTTTAAGCAAAGAAAAATAACCG	LG5	37077367
11394455|F|0--26:T>G	TGCAGGCAGACTCTCAGACTGGGCCATGCCCAAAGCCG	LG5	5749388
17886478|F|0--21:A>G	TGCAGACGTCAATAATGCAGCACAATGGCATAATCTCCAGATCTTTGCGAAAGTTATAAACCG	LG5	26937278
22641560|F|0--67:A>T	TGCAGCAGTTACACAATGTCATACAGAAGTCAGTTGGCTGCTCTGAAGTCTCAGTGAGGTATTTAGGAT	LG5	10137983
17885542|F|0--29:G>A	TGCAGATGAGCCCGTAGATTGGAGCGGTCGGCGAAGGCCCG	LG5	9986945
22642776|F|0--22:T>A	TGCAGCAGATACAGGATGTTAATGGGAACCACAGCCCG	LG5	27448862
17884630|F|0--49:C>T	TGCAGATGGTGGAGTAGAGAGTGATGTGGAAATCAGCTACAGCTGGTGACGGCTGATGAGCTACAGGTG	LG5	227605
17884988|F|0--41:G>A	TGCAGGGAACTAGTTTCTGGACTCCCCTGACTCTACAACACGGCTGGAGAGTGCAAAGTTAGCACTCCA	LG5	21558185
11387855|F|0--22:G>T	TGCAGTGATATTGCCCTTTTTTGTTGTAGGTGTATCTATTGTTGAACCATCAGGATGGCAGGGTCCCAG	LG5	33134651
17016888|F|0--5:A>C	TGCAGATCTCCAGGTGGATGGTGAAGATTGAGTGGGAGCGTGAGGAGTCTTTGTTCATCAGCGTGTAGC	LG5	20295580
11386708|F|0--64:C>T	TGCAGCTGGTATTGAGGTGCACAACTCATAAACTGCTCTGAATGTGTGTGTGTGTGTATGCTCCCGAGA	LG5	3514646
11389691|F|0--5:T>C	TGCAGTTCAGCTCTTTGTGTGCTGGGGGGAAGGGAGCTGAGCAGGTGGAGAAACAGCCG	LG5	22538961
17884467|F|0--49:C>G	TGCAGAAACGACGACTGCTGCTGCCAGCGTCTCACTGATCACGCTCCCTCCTCCCTCATTTGTCATCCG	LG5	25823295
17014991|F|0--30:A>G	TGCAGAGGAAGGAGTTTTAAGAACAAAGGCAATTCATATTTCAGGCTGCCG	LG5	16500991
11392589|F|0--66:C>T	TGCAGGACAAAGGGAGTTAGTGTGTGCGGGAAGGGGAGGGGGGTCCTTGTTGTTGTTGTGACTGTCCGA	LG5	26923968
17020960|F|0--6:A>C	TGCAGTAAGTGGGGCTAAAGGAGTTAGCTGCCATGCTGTCAGACCCCCACGTGTGCCTTTTGCTAAGTT	LG5	11821581
23868720|F|0--17:C>T	TGCAGTGTGAACCTGTGCCCCTGTTTACGCTGAGGTTGTTCAGCGTGTGTGTTTAGACAATGTGTGGCC	LG5	31647821
11388238|F|0--60:A>C	TGCAGTTTTGTCAAGCTATTTGCAGGAATGTGACCACAAACAATGCAACACTAATGTGTCAACTGTTTT	LG5	12465663
17009680|F|0--8:G>A	TGCAGAGCGTCACTTGAAAGAACTCGGGTCGCATACAAAGTGGAACCG	LG5	3514151
17012509|F|0--37:G>A	TGCAGAGTAGAGCGCCAGCTGGGATCTTCCCGCCCACGTGGGGGCGCTGCACGAGCTGTCTCCCGCTCC	LG5	16321856
11393300|F|0--50:T>G	TGCAGTGGGCTGCGTTTTGAATACATGCCATGTTAGTTGTGTTTAATGTTTTTTATTTTATATCACGTG	LG5	31787452
17024087|F|0--61:G>A	TGCAGCCAAAGCAAGGAAACTAAAACCAGACCTGGCGGTATTTTTTGGAAAAGATCGACTTGCGTGAGT	LG5	14767234
11395742|F|0--47:C>A	TGCAGGGAGCAGGTTAGACAGGCTCACAGGGTCTGTTACCATGGTAACCGATTAGGGAAGGGTCACAGT	LG5	36140512
17026950|F|0--33:G>A	TGCAGTAAAATGACTCGTTCGTTTAAGTGCTTCGTTTGGCTCCGAGCTCAGTTTTACGTTACCG	LG5	37297300
17886766|F|0--22:T>A	TGCAGTACTGTTACTTCATAAATACTGCATCTATGTACTGTTGTTTTGTGTCTCCAGTTTCTACAATTA	LG5	37057540
17885150|F|0--48:A>T	TGCAGTCCAACATGGCTCTGAATGACTAATCCCATTTACACTCCACCCAGTGTTTTCAGCACTCAGCGC	LG6	6458489
17009612|F|0--27:A>T	TGCAGACAGGATGGAAGGCTGACCTTAAAGCCG	LG6	21479882
11388544|F|0--19:T>G	TGCAGTGTTCACCCCAAAGTCTGACAGATCACTGTATATTCTTAGTTCATCCAAGTCCTCTGGGTTTCA	LG6	32970522
11391129|F|0--42:C>A	TGCAGTAATGGCCTAGCAGAGCATCTCAAGGGAGGAAAACAGCATTTAGTGATATCCG	LG6	19456082
11385692|F|0--17:T>G	TGCAGAGGACAGTCTTGTTTCTCCGTTTCACTGGAGCTTGCTCTTCCACTCTCTTTCTCTCTTGTAATA	LG6	1984082
11395323|F|0--21:A>T	TGCAGATGCAATAAAACTGAAAAGTCTCCTGAGGCAAGAGAAGTACTTGTTGTTTGGGTTGGGTGGGCC	LG6	7581510
11391987|F|0--32:C>G	TGCAGCAATTAATGCAAAGACAGGCATGGTTTCTTTCACAATGGCGGCAATTAACTTACTAAAATAAAG	LG6	13747754
11389866|F|0--31:G>C	TGCAGGAAGTCCCAGACCCGAGGCTGTCAGGGAGCCCG	LG6	23515351
17013922|F|0--5:T>A	TGCAGTGAGGCAGGTACTTGCGGCTACAGAATAATAATTATGTGTACACCCTGGCCGAGAAGCCGTCAT	LG6	16915490
17026630|F|0--35:C>G	TGCAGCCAGGACGAAAAGGTTCCTCTTCACTCCACCGTTATGTCCCACCACAGAAAATGAAGTTTTGAA	LG6	11835755
17878476|F|0--54:C>T	TGCAGCTCTGGAGATGTACTACACAGAGCAGCAGGAGCAGGAGCCAGGTGTGCACGGCGGCACCAACGC	LG6	23644652
17023915|F|0--64:G>A	TGCAGCGTGGGTTGGCTGTGTGCTCTTGTGCAGCAGTGCGGGGAGTCCCCTCAGCTCTGGCTGTGGTGA	LG6	791549
17012843|F|0--56:G>A	TGCAGCATTTCCAAAGATTACTTGTGGTTTCTGCATGTTTGCACAACATTTTTGAGGTTTTTTTCTTTC	LG6	13503945
17023470|F|0--30:C>G	TGCAGCCTGTGGTCCCACAGCAGCTAAACCCACAGCCAATCAGCAACCG	LG6	34646594
17889187|F|0--11:G>C	TGCAGGATCTTGCCATCTGGCAGGATTGAGAGACCG	LG6	9426031
11386528|F|0--8:G>C	TGCAGCTAGACGGCATGGTATAGGATTACTCGCAGGCAATTCCTAAATGAATACATACAGTATAGATTA	LG6	20034988
22641802|F|0--10:C>T	TGCAGGAAGGCGCGAATAGAGCCTTGGCGCCAGTAATTGGACTTTAGAACTGATTGGGGAACTTGATTG	LG6	10229311
17020625|F|0--9:C>T	TGCAGCTGGCTTAGGATGACGAGCGGCACATGTGTCTGCCTCAAAGGCAGAAACACTTCCAGGGTCACG	LG6	35337797
17017514|F|0--19:C>T	TGCAGGACAGACAGGGGTGCGACCCAAACATCAGGTTCCCTCCTCCCCCTCCAAACACCCCTTGGGTGG	LG6	12256530
11385926|F|0--22:C>T	TGCAGCAAAAACACCAACATAACCACGTTCTCCCTCACAAAACAGGAAGTGTAGTCCTGGTTCAGTCCA	LG6	34602462
22642527|F|0--25:C>A	TGCAGAAACCAGCCAACAGATCCTACCCTCTTTCTTCTGCCCG	LG6	4383071
11389851|F|0--14:G>T	TGCAGGAAAGAGTGGGCTGAGGGAAGGAGACGCCG	LG6	19768253
11394865|F|0--34:C>G	TGCAGTTTAGCAGATGTGGGTAGATCAAGGTAAACTTCCCG	LG6	9340398
17023551|F|0--35:T>C	TGCAGGAGGTGAGATTTTTCGTTAGACTCTTACTGTGTGAGCCG	LG6	11243596
22642996|F|0--11:G>A	TGCAGCTTACAGTGTGATGTCTTGTCTCACCG	LG6	9969210
17006951|F|0--20:G>A	TGCAGAGGCGAGGCGGGGGGGAAATAAAGCGAGCTGTAAGCTTGGCATGAATATTCATAACCG	LG6	34401355
17019126|F|0--47:A>C	TGCAGGAAACTTCAGGAACAAGCCTCCTGTTTGGATGCCATGCACAAATGGACCG	LG6	8909134
17888698|F|0--44:G>A	TGCAGCTCCAGGAGGCGTGTCCTCAGGGCTGACCCCTCCCCTTCGTGGCACGTCTCCATCAGGATCCGA	LG6	18686876
17007013|F|0--38:A>T	TGCAGATAGATAGATGGGAGTCTAGTATATAACAAAAAATTGTGATCGCCTCTCCATATTTAAATTGAA	LG6	27823342
11387815|F|0--63:A>G	TGCAGTGACACAGCAAAAACCCTTAATTTCACAAGCTCTACTTACAAAATTAGTAAAGTCTCTATAAGC	LG6	10769324
17007088|F|0--30:C>A	TGCAGATTGAAATTAACTGGATGAAAAAGGCTTTTATGGAGGAAATACCCCCCAACAAACAACAGCCCG	LG6	20036784
22641349|F|0--37:C>T	TGCAGAGCTACAGAAACATGGATCTTATCAGCAAACCCAGAAGCAAGTCCATCGTGTGGCTTTATTTTG	LG6	31599834
17878262|F|0--52:G>A	TGCAGCACCGCTGCTCTAATGGACGCCCTTAGGCTAGAGGCTTCCCAGCCAAGGGACATCCATCTTTTG	LG6	9541492
17881902|F|0--61:A>C	TGCAGCATCCCTCCTCCTGCTAAGCCAATCACCTGGTGCACAGCAGCGTCATGTGACCAACAACTACCA	LG6	723021
11395193|F|0--13:A>G	TGCAGACAGCCCAACTACGCTGTCATATTAATACAAACTGAAATCCTCCTTGTGTGCTGTGGCGTGAGT	LG6	7656637
17014131|F|0--23:G>A	TGCAGTTGACACAATCCACACAGGACCTTGAACTTGAGGGCAAATTCTCTTCTTCATCAAAAATCTCAG	LG6	19181303
22644393|F|0--34:G>A	TGCAGATCCTCAGTAACGACAGAATTCCAGACACGATTAAATCCG	LG6	11651234
11386520|F|0--23:C>A	TGCAGCTACACAGGCTCCGTGTACAGCGCACTAACCAGTCTCAGACAGGAGCTTGATGGACTCCAGCAC	LG6	15547848
17880269|F|0--16:G>A	TGCAGAGGGTGATCCCGTCTACGCCCAACCCAGCAGCCG	LG6	34834647
11389433|F|0--12:C>T	TGCAGCAGTGAGCGCAGCCACTTGTATTGTGTACACGGTGGTGGAGGTGAGACCG	LG6	11281290
11385380|F|0--59:T>A	TGCAGAATGGCGCGTTTTGGAGACGAGCTACCCAACAGGTATGGAGGAGGAGGAGGAGGTGGTGGTGGC	LG6	5438969
17023355|F|0--7:G>A	TGCAGACGGCGCGGGCCGTGGAGGAGCTGGCCCG	LG6	7240932
17007734|F|0--11:G>A	TGCAGGCCAAGGTCTATTTGTACGTCTCTGAGGTTTTGGAGATGAAACCTGGCAGACAGGAGAACCAGT	LG6	32615936
11391459|F|0--9:G>C	TGCAGTGTGGCTCACTAGAACACAAATTACATTTTAACTACAAGCACGTAAACACACCGTCTACCAGGC	LG6	12404385
11389862|F|0--5:G>A	TGCAGGAACTTCGTACTTCCTCTTTCCGCCATATTGCAGAACCG	LG6	26655023
17020101|F|0--25:A>G	TGCAGACGAAAACACACACAAGTCTATCTAACTCTGATTTAATGAAGATGTACGGCTCCTTTGCCTGTC	LG6	35262876
11385414|F|0--55:G>A	TGCAGACACAGAAATAACTGTGCACGCTGTAAAGCTCAGGCTGAAACAAAGCACCGACAGACACCGAGA	LG6	10847135
17027270|F|0--38:C>G	TGCAGAAGGAGAAGCAGGAGGCGCGCATTGGCTTCGAGCAGGCGCTGAAGAGGCTGCGGGAGCAGCACC	LG6	34668344
11386543|F|0--6:T>G	TGCAGCTCACCGTGATGCATGCTAACGCACTAGCTAATGCTAACAGCTGGTTAGATGTTTGTTTTTATT	LG6	28088245
17010226|F|0--12:C>A	TGCAGTACACCTCCTTCCTGCTACATCCAGTCAGGTTTCTCATGCCCG	LG6	8700433
17017424|F|0--59:G>A	TGCAGCTTATTTCCAGTCCAAAGACTTGGATGATGACTCTAAACTGGCTGTAAAAATACGATCTGTTGT	LG6	31173448
17886488|F|0--21:C>T	TGCAGACTTTGCATCTGGAAACCATTGCCTCACAATCTCATTATCAAATTACCAGGCTGCAAACACGCT	LG6	33020302
11386302|F|0--65:T>G	TGCAGCCGCTTTGCCCAAATAATCCAGCGCCGTGCGTCTGCTCTCTCTCTCTCTTTCTCTCTCTCTCTC	LG6	16751661
11385280|F|0--49:G>A	TGCAGAAATGAAAGTCTTAAAACTTCAGTGGGCTGTCCTCTTCCTCGAGGTTCTGACAAAGCTGACAGC	LG6	34381533
17879702|F|0--13:C>T	TGCAGAGTTTCATCAGGATGGACTGAAACGTTCCCCG	LG6	35354721
22643550|F|0--26:T>C	TGCAGGCAGCATTGCAGAAATAATGATAGAATACCCG	LG6	6071846
22644853|F|0--66:A>G	TGCAGCACACAGTTGAGGCAGGCTGTCTTGCCTGTTCCCGGGGCTCCAGAGATGTAGAGGCTGCCGAGA	LG6	3960919
22641810|F|0--50:A>G	TGCAGGACAGCCAGCAGTACGACTACCTGAGGGAGGAGGTGAGCCCCACCACCACACCTGTCCG	LG6	35189704
22645266|F|0--13:C>T	TGCAGTAAAGGAACTTAGGTTGTAAATGGGAACCG	LG6	11108097
22644155|F|0--60:A>T	TGCAGGGCGGGTTTCCTGAGGTCACAGTACTGAATATCACAGAGGAATGTGGAATGCTGAATCGCTGCC	LG6	20011351
17889495|F|0--15:T>A	TGCAGCGTCATGACCTCCGCCTGCTGGTTGCGGCACTGTCGCACAAAAATGTCCG	LG6	33091509
17878834|F|0--65:A>G	TGCAGTAAATTACCCAGCTGGGCTCGAGCAGTGGTTCCTAAAATCTTCTATGTAACAGAGAAGGCATGG	LG6	22455305
17017200|F|0--41:G>A	TGCAGCGCAGGCACAAGTGGGACTGAGCTGATGTCACTCGCGTGCAATCATCAGCTGCTCCTTTTTGAA	LG6	34363492
17027129|F|0--16:C>T	TGCAGCGGGCGGTCTACACAGCGGGCAACAAGTCGAAGCGAGTCTGTGGCAGGCCTCGGGCCGACTGTG	LG6	24371048
11393719|F|0--35:A>G	TGCAGAAAATCACTGTGCTGTTGACGCAGGCAAAAAGAGACTCACAAGCCG	LG6	34040385
17015419|F|0--14:T>C	TGCAGGCTAATTACTGCGTCTGACTGTCCAGGCATGGTGCCG	LG6	20690891
11385820|F|0--15:A>T	TGCAGATCATGGTTCAGGAAGAAACTTAGTTGTTTGTGGTGTGATGAGCATGAAGTAAACTGTCTGCAT	LG6	35432404
17888521|F|0--32:A>G	TGCAGTATAGGCCTGCTGTAGGAGTAGTTTAGACTCTCATACCG	LG6	20639270
11395443|F|0--18:T>C	TGCAGCCAGGGCAGAGATTCGATGGTTGGGCGGCAGACTGCTGGGAACATCGGGAAGATTTCATGTCTC	LG6	4723420
11387851|F|0--63:T>C	TGCAGTGAGTCACTTTAATATAAGAGATGATCCTACTGTGAAAAGCAAAGTTGTTTCCATTAATGGGTA	LG6	9679651
17018252|F|0--64:G>T	TGCAGTTTGAAGGGCAGAGAAAATGTTTTGGCTGTGAGATTTTATTTATGTTATTATTATTATTGTTGT	LG6	12558535
11399916|F|0--58:T>A	TGCAGAGGCGTGCTATGAATTGTGGGATATGGAGTTTCTGCCCAAGCATAAACTTTTTTGGCTGTACTA	LG6	27468967
11388134|F|0--46:G>A	TGCAGTTCTTCACGCTCAGTCTCATGAACCTCTACTGTGCACAGGTGAGCGGGCTTCTGCTGCTGTTAC	LG6	723693
22642186|F|0--9:C>T	TGCAGTGGACAAAAGTAGAAACGAGTGACCCAAAATTATCACCGTTATTAAAGCTCTGGCAGATAATTA	LG6	10988236
17883321|F|0--24:C>T	TGCAGCTGATGTCACTTCAGGAAGCACTGGAAGAACTGGAAGCACCTCCAGAAACACCG	LG6	26664819
11388335|F|0--55:C>T	TGCAGCACGACCAAAATTACTGTAGCCAAGTGCAACGAACTTGTTGCCTTTGAAACAGCTGTTGACATG	LG6	21118999
11386774|F|0--32:C>T	TGCAGCTTCAAGGCAGAACTGAAAACTCCAAACAGGTTTATGGAAAGTGACGTCAGGCTGGCTGGACGG	LG6	33140895
11385691|F|0--28:T>A	TGCAGAGGAATTTGATCATCTGAATTAGTAGTGAATTGGTCTGAAATTCCAAGCAAAAGCCCG	LG6	9880455
11396224|F|0--6:T>A	TGCAGATAACACTGTAATCAACAGTGAGAGTAGGGAACCG	LG6	12519918
11397801|F|0--67:G>T	TGCAGTCCTACTTTAAAGGGGGCTCTGTCACCCTGGGCAGGGTCTTTGCCTGAAGCAGTGCAATGTTGT	LG6	8864225
11388083|F|0--56:C>T	TGCAGTTATGACACCAAAGTACCTGTTCCATGTTTCACAAGGACTGAGTGAACAAGCGAGAAGACAAAA	LG6	9653487
11393028|F|0--65:T>A	TGCAGTAATGTAAAGAATGTGTGGGCTCATTTTGAACAGGTTCTTTAACTAAAAGGGCGAAAAAATTTG	LG6	34680028
17020667|F|0--26:T>A	TGCAGCTTGTTTCCATTAGGGCACCATGATAGTTACTTGATAGTTACTAAAGTAACTAAAAGGTCTCCC	LG6	22173832
17887711|F|0--56:G>A	TGCAGCTTTTTGACATTCAGGCCACGCTGTTCACCCAGAGATGACCCTCGGCACGCGCTCAGTGATAAC	LG6	31346723
17013573|F|0--24:G>C	TGCAGGTATTCCTTCCCATCTCGTGTGTTAGGAATAATCACGCTTTCTGTCGACATTTTCATTGTCACT	LG6	18727674
22644182|F|0--17:T>C	TGCAGGTTATTTGGAAGTAAAACTGTCACGGCAGCGGCGGCAGACGTGTGGAGGGTGTGAAAGAGGACC	LG6	13997354
17884866|F|0--40:T>G	TGCAGCTGCTGCCGGAGGCCGTGGACGCGGATCTTCTCCCTGGACTCGCTTGAGGCCAGTCTGCTTCCA	LG6	12517286
22642897|F|0--11:G>A	TGCAGCGAGGGGTGATAGTCTTATCTCCG	LG6	22039720
11388898|F|0--7:G>A	TGCAGAAGCCTCTAATTATCTTCTCAGTGACAGCAACCG	LG6	8909186
11386792|F|0--62:C>T	TGCAGCTTCCTGCTGATAGCAGCTAACCGCTGCCTCTGGAAACCAAACTGATGGGAGTTTATCTTCTAA	LG6	34403297
11387552|F|0--38:T>G	TGCAGTACCTCGACTCACCGAATTTCTCTACGCTGTCCTCCGATGTTCCCGCGATTTTAAGCTTCGTTC	LG6	19361131
11391558|F|0--37:C>T	TGCAGAAGGTTGGCTGCTTGAAGAAGCGCGCGATGAACTTGTGGTTCTTCACCTCGTGCACATTCTTCT	LG6	11785670
11386475|F|0--34:G>A	TGCAGCGTCCAACAGTTCCGCATCAATTTTTTCCGTCAGCGTGCAAAGCAGACCATCTACACCTTTGAC	LG6	17839608
11386814|F|0--49:G>C	TGCAGCTTGTTGCCATGAAAAGCACAGACTGACTTTACTGCATCTTGCAGAGTTTCTATAGCAATAATC	LG6	11581708
11391732|F|0--31:C>T	TGCAGAGCAACACTGACGATTAGTTCAGGAACTTCTCTGTGTTTCTACACACGGCAATTCACACTGACA	LG6	18272602
11388228|F|0--15:T>G	TGCAGTTTTATAGCCTTCTTACTCACACAGACATCATCGTGCTTACGTCTTCCCCTGACTTACGACAGA	LG6	7242982
11394850|F|0--9:T>A	TGCAGTTCCTATTCTCCAAGAGCAGCCG	LG6	21116338
17022860|F|0--41:A>C	TGCAGGACGAGGGAAGAACATGCAGAGGGAAGGGGAGGGGGAAGGAGGGATGCTCATGAATCTAATCCG	LG6	23331444
17017709|F|0--37:C>T	TGCAGGGGACAAAGAATGTACCACCATGAAGGATTTGCTCTTGTTGCTGCATTAGTGGTTCCTCTTGGC	LG6	18056870
17013998|F|0--63:A>G	TGCAGTGGCAGTATGTGGGCTGCTTGTGTGTGTAGGCGAAGGGAGATGGAGCAGCAGAGCTCCACAGCA	LG6	13267553
11388146|F|0--23:T>C	TGCAGTTGACATACAAAAAAATATATTTTGCAGACTTCAAAGAATCCCACATGCTACTGTATATTTGCT	LG6	7357536
17881900|F|0--8:T>C	TGCAGCATTAAAATGAGCCATCATGGAGAACTGACCTCGCACCAAAAGGCTGATCCAAACCATCAGCGA	LG6	18370305
11387287|F|0--19:A>C	TGCAGGGGATATGCGCAGCATCGTAGTTTAGTGTTTTACAAGCTTCTTTTTCTATGTTATAAAACTGTT	LG6	28838718
22644934|F|0--13:G>A	TGCAGTTCATCGGGTGGGGGTTCCTGTGGAATCTGTGGGTGGGCATGTTTCTTTTACACTGAAATCTTG	LG6	35128028
22641277|F|0--35:C>A	TGCAGACACTTGTTAGTTAACCACCAAGCAGGAATCAAACTTATCAAAGTGAGACGCAAACCG	LG6	18544281
17017241|F|0--54:A>T	TGCAGCGTGAGGAGACCCTGAAGCAGAAGAAGGAGCTGTCGCAGGAGCTGGCCAACCTCCGGGACGAGC	LG6	34665295
17015752|F|0--27:C>T	TGCAGAGTGGGACCTCATACCTCTCTTCCCCG	LG6	5607857
11392910|F|0--16:C>T	TGCAGGTCGTTAGAGACGACGACGAATCAGATACCTTACTCACGCGGAGGAGGGGGAGTCGGCTCCGTG	LG6	25878389
11392514|F|0--25:A>G	TGCAGCTTCCTTTAAGTCGTCTTTCACTTCCTCTGTGCATTTTCCCGCCCTTTTCACAGAAGTGTCCAT	LG6	31167409
17020600|F|0--36:G>C	TGCAGCTGAATTTGAGCCATTTTTATCTTTTGCATCGAGCGAGATTTCCTCTTCAGAGCAGCTCGACTC	LG6	20453262
17881473|F|0--17:T>A	TGCAGTAATGTTTGTGTTCGATCTCCCACTGCACTATTGCAGTGCAGAACGAAGTGTTGTCAAATTTGA	LG6	24546025
17017250|F|0--15:T>C	TGCAGCGTGTGTGTGTGAGAATTTGTGTATGCATGCTCCAGTTCCGGCTTAATTGGCCCAAATCTGCCA	LG6	31997135
17885154|F|0--8:C>T	TGCAGTCCCTCAGACCACAGCACTGCCAATAGCTGGGAGTCCATCTTGTTTTATTGCCACTCCCTTAAG	LG6	35809646
17014122|F|0--12:G>A	TGCAGTTCTGCCGTATGTCTTGATCTCTCTACCTGTCAACAGCTGGGTGCTATGGCTGATGACATCATC	LG6	22623758
17026105|F|0--7:A>G	TGCAGGCAAGTCTGTCCTTGAGACTCAAAGCAGGCTCAGACCG	LG6	18188918
11387767|F|0--19:A>C	TGCAGTCTGCTGCCCCCCCAAAAAAAGATCAAACAGTCAGATATGGACACTGACTCATTGTAAAGCAAA	LG6	19129798
11395334|F|0--10:A>G	TGCAGATTAAATGCAAACTGAAGTAAAACGGAAAATACGAGTGCTGAGAATACAATAGATCAGTAGCAG	LG6	11455778
11387928|F|0--25:C>T	TGCAGTGGAGACTGGCAGCCCAGAGCTGTGTAGTTTGGCTTACAGGCAGATAGGAAATGAGGCGTCTGG	LG6	20147133
17015503|F|0--47:T>G	TGCAGGTGCAGACACAAATTAAAATTTGCCTCCACTACACGGGAAGCTTTCCTCTCCTCCG	LG6	21962572
17881801|F|0--57:T>C	TGCAGCAAATACCTGCTTCTCGTCAGTGCTGACGATGTGTAAATCCTATCAAGAGAGTGGAGGGAGAGA	LG6	33876835
11395310|F|0--60:T>A	TGCAGATATGGACGCACGACTCCCCGAGGAGCCTTGAGCGCCAGGACCAGAATTTAGAATTTGATGCGA	LG6	10998901
17885220|F|0--10:C>T	TGCAGTGTCCCGTAGAGCTAGCTGCACAGGGGTCAGGGAGGGGTGAACACCAGTTTGAGTGATTAATAG	LG6	6715103
22644077|F|0--6:G>A	TGCAGCGGAGGAGAAGTGAGGAGAGAGCAGGGGTAAAACAGTGCGAGTTTTGGCACGCACCTGCTCACC	LG6	16430140
17882330|F|0--22:C>T	TGCAGGGGAATTAAATTCCATTCATGGTCATGTGCTCATAATAGTAAAACAAAACAGGACCAAACATTC	LG6	23990566
17885247|F|0--42:T>A	TGCAGTTAACTCAATCCTACACGCAGAAAGAAACACACACACTGAGGGAGGGGATACCTTTTCGCACTG	LG6	11107913
17887604|F|0--29:G>A	TGCAGAGATATGTGGCAGCCCACACACCCGGAGAGGACACGCCACAAGGCTGGACAGCCTGGTTAATGT	LG6	24518097
11393150|F|0--28:C>T	TGCAGTCCCAGCTGGGGTGGAGGAGGAGCATAAAACCTCCCCTCCTCCCCTTGGCTCCCTCACCTCACT	LG6	26227914
11388285|F|0--50:A>G	TGCAGACTGGAAGGAAAGCAGTCGGAGGACGTGTTTACATTTGCTTCCCAACCGTACACAGACGGCAGT	LG6	7245398
11394760|F|0--20:G>C	TGCAGTGAGCCCCTAAACGAGTAACGTGTGTGTATTCTGTTATAGGATGGAGTGGCAGCCG	LG6	28558104
11387528|F|0--11:A>G	TGCAGTAAGATACTAGAACAGCAGGAGACTCAGGCAGAGGAGGGAGCAGCTGATTGGATTAATATGGCC	LG6	9651116
11385470|F|0--57:C>T	TGCAGACCAATGATACAAACCAGCTTTATTATCACAAATGAGGTGCAAAAGCGTAATCTTTGCTTGCTG	LG6	12243369
17007246|F|0--59:T>G	TGCAGCATTTCGCCACAGTTCATGCACAGAATGTACTATCTACTCTACAAGCTTAGAGCTATGCATCCC	LG6	23330988
11387424|F|0--64:C>T	TGCAGGTGGTCATGGTGGACCTGAACAAGGCCCTCGGCGAGGAGTGCAAGGCCCAGCTGGACGCCGAGT	LG6	34748530
11398354|F|0--34:G>A	TGCAGCTTTTCGGCTACAGCCTACACACATCAACGACAACAGGACCTAGTTCATTCTGTTTTAAACCGA	LG6	30431763
11386011|F|0--44:G>A	TGCAGCACGAGTCCTCATAAAAATCCTCCAATTTATTGGCCTTCGTTGCAGTCAAGTTCAGACACTACA	LG6	10768666
11399363|F|0--19:T>C	TGCAGTTTGGGGAAGGCCTTGAAGGGGACTGGTGACGGCTCCCAGGCCG	LG6	4086742
11392239|F|0--23:C>T	TGCAGCCTGAAGGCCAGCCAGAGCGAATCCTGTTGCCAGGCAACAGTTTACAGGCAAAGGGGGGAGCTA	LG6	9148081
22641517|F|0--16:A>G	TGCAGCAGAAATCGAGACTCGTCAGTCCAGTCAACATTTTTCCAATCTTCTATGAGCCTGTGGGAACTG	LG6	15551691
22641435|F|0--28:T>C	TGCAGATGATGTGTTTGTTATGATTTGCTGGAGCAAAGCAACAGGATGTGTTAAGGGTGAGATGTGAAA	LG6	9275209
11392762|F|0--7:T>C	TGCAGGCTTGCATGAACAGAGGTGGCAGGGATGGCGTCCCGCAGTAGTTCCTCCACAGCAGCAGGTGGC	LG6	23618118
22641215|F|0--36:G>A	TGCAGAAACTATTCTGAAAATTGCTTCCCGATGTCTGGGTCCTGAGGCCTTTATGTGAGCATGTGTGTA	LG6	24486526
11391955|F|0--64:C>T	TGCAGATTTGGGTGTTAGGAGGTGGTATGCTGCCATGTTTTGTAACGTGTAATTTCCATGTAATCAAAT	LG6	33126435
11392173|F|0--10:T>C	TGCAGCCAGGTGGCGATACGAGGGTTGACTGGAAAACTGTAGTGAGAACAAGAAGCTTGAAGCTGCCGA	LG6	26961759
11395268|F|0--59:G>A	TGCAGAGCAGTGAGACATCATCAGGAGACTCCTTTTACGTACGTGTCAACATGTCCCTCGCTGCCGAGA	LG6	30687150
11386254|F|0--11:C>T	TGCAGCCATGGCGCTCTTTTCCTCACGACCTGTCTCACACTTGCACTCTTCCACCACCATCACTCGCTT	LG6	20090769
17022946|F|0--12:A>G	TGCAGGGTGCACAGAGAGGGCAGCGGAGCCCTCCGCCCTGTGTGCCGTCTGATATGGCTGCTACTGTCC	LG6	32863845
22643358|F|0--52:C>T	TGCAGTGGTAACAAGCAGACATTTGTTGACTTGAGGGATGTGATCTCATGAACATTCCG	LG6	22354971
11391809|F|0--11:A>T	TGCAGAGGTGCAGTGGCTTCAGGGGGCAGTGCTAGGGTGGCTGGCAGAGAAGCTGGGACTGATTGTCTA	LG6	24549624
17022923|F|0--62:T>G	TGCAGGGCACTTCGACGCATCAAAAAGCAAACAAAAAAGAAGAGCGGCGATCCGACTAAAGCTCCATTA	LG6	34363394
11386116|F|0--53:A>G	TGCAGCAGGAATGAGAGCAACACGAACAGCTGATAACACAATAATTAACACGAACACTCGGCAGGCAGA	LG6	32675584
17013394|F|0--13:A>T	TGCAGGCAGCCTGAGCTTTGTGGGGGCTTTTTTTCCCACTGTTTGGCTTTCTCTGCAAAGTGCTGACCC	LG6	8209849
22642005|F|0--67:C>A	TGCAGGTTTTAGATGTTCTTGATCCAACACAGCTGATTTAAATGGGTAAACTGCCTCCTCAACATGTCT	LG6	6555147
22641755|F|0--40:G>C	TGCAGCTGTGTCGGTTAAAACAGACTGCGTGAGGAGGAGGGGGAAGTTCGGAGTGGGAGGCTCAAAAGT	LG6	19802241
17012530|F|0--15:C>T	TGCAGAGTGCGTATACGTCTTTCAGCTGGGTGGCCTCGAGCTAAGGGAAACTCGATGTCTATTTTCTAA	LG6	14192958
11391838|F|0--39:C>T	TGCAGATAAACACACCGTGAGTGCGCCTCAAAATGGTCTCGTAGATGTTATAATTAGACCGTAACAGCG	LG6	28614373
17886786|F|0--66:C>G	TGCAGTCCACGCACAGCTTGGAACTCATTTAACAGACTTTAATGTGAAAACAAGCAACCAGTGCAGCTG	LG6	31390927
22641296|F|0--25:C>T	TGCAGACCTGGGTTGTCACTCTGGCCGTCAACCCTAGCATCCTGGTTCGAAACAGGGAGAAAATATAGA	LG6	16956616
17022535|F|0--62:A>G	TGCAGAGGGCAAGCCAAGTCCTGAGGAATCCGCTAAATGGGAAGCACAAAATCAACTTCTACACCCTGC	LG6	17065225
17024322|F|0--48:C>T	TGCAGTCAGCTGAGACTGAAAACCCTACGTCCAGATGAAGAGAATCAACCTTTTGGGACTTACTTACCC	LG6	22922794
22644525|F|0--46:C>T	TGCAGGCTACGGCCTATCCGAACTCACCAGCTTGTGCTTTGTGCTCCGCTACAACCG	LG6	10998967
11389539|F|0--8:C>T	TGCAGCCGCGCTCAGAGTGTCACAGATGTGATGTCCG	LG6	35550242
22642560|F|0--6:A>G	TGCAGAATGGGTGCAGTTGTTGGAAAGATGATAAACCTGCATGTGAACGATCCCG	LG6	18731078
17022762|F|0--47:A>G	TGCAGCTATAACCTTTCCTCATATCCTGCAACATCTGCTGCACTACTAAGAATTTCCGTTATAGCTGTG	LG6	26364411
17888831|F|0--30:G>A	TGCAGGGAAACTCCCCGCCGCACAGTCGGTGGGTGAGGCAGGTTTTACCCACCCCG	LG6	31532523
11385376|F|0--7:T>C	TGCAGAATGACATTGGCAAGTGTTCCTGAAAGAGGGAATGGAAATAAAGAAGCCGAGGGTGTAACAAAC	LG6	16914857
17887589|F|0--60:C>T	TGCAGACTGGACCGAGGGTGGTGTTAGCTCAGTGTGGAGGTGCTGCTCTGTGGGGCCGGGCGGCGGCCT	LG6	35277845
11386442|F|0--6:G>A	TGCAGCGGAACGGCGTGTCCAACTGCGTTTTTTACTCACACACCATGTTCAATCAAAGACACTTCAAAG	LG6	25516019
22641311|F|0--40:C>A	TGCAGACTCGAACGACCGCTTCGCAGCTCACTCACTGACCCGCATTTACACCCCAGAATCGCGGAAGAC	LG6	31557051
17012260|F|0--36:C>G	TGCAGACACTTCTGCCCAAACAAACTGGAAACAGTGCGTATATATGCTTAGCCCTTAGCACTCTGGTTT	LG6	26366251
11386038|F|0--12:G>C	TGCAGCACTTCTGGTAGTCAGGAGTTGGTCGGATATCAGGTAAGTTTACAGGCCTGTGGCAAAAAGCTT	LG6	10886296
22644470|F|0--44:C>T	TGCAGCTCTCTTAGATACGCCAAAGGACACTTTGTGTGTATCCCCGAGACTCCG	LG6	33829116
22641906|F|0--36:C>T	TGCAGGGACGCGTGGACAGACTGGTTTTCTGATCGCCGCCTGGCTCGCAGTTTCTGTTATTCGTATCCC	LG6	24133516
11389074|F|0--12:G>A	TGCAGAGCAAATGAAAGAAACAAATCTGCTCCG	LG6	27715494
11393534|F|0--6:G>A	TGCAGCGTGGGCTACATGTGTAAAAGCAGGGCTATCAAGACGTAAAAATAACGGGACTGTGAAGCCGAG	LG6	27637901
11392719|F|0--48:G>T	TGCAGGCGGACCCGAAGCCCAGAATCAGACCCGAACCCTCTGAGCGGGGGGGAGGGGGCAGTGCGGATT	LG6	35641788
11394657|F|0--8:T>C	TGCAGTACTTCAGCTCCAGCACGGCTCCCCTTGCCCG	LG6	34390914
17012431|F|0--15:T>C	TGCAGAGCAGATACCTCCGCTTCTCAGAAGTTTTTGGACTAGATTGAAACCACAGCGTTATGGCGACTT	LG6	35913795
11394010|F|0--28:A>G	TGCAGATTAATCCTGGCTTGCTGTTCTAATGAGCATTTCCG	LG6	5601571
11388042|F|0--31:C>T	TGCAGTGTTTTTGCAGGGTGATCCAATCAGACGTTTTGCAACTGTTCTTGTGGCTACTTGCAAGATGTG	LG6	30618450
11398098|F|0--53:A>T	TGCAGATGGACGAACATCAACACACGCCTGCACCTGTTGTCGTACTGAAAGCGAGGGGAGCCCG	LG6	34380656
11387886|F|0--35:A>G	TGCAGTGCCAGCTCTGATTCACTGTCATATAAAGGAACAGTATTTTATAGCATTTACGAGTTTCACTTT	LG6	19528359
22641924|F|0--34:A>T	TGCAGGGGCTATTGTCAGAGGGCACCAGCATAGAAATGAGTCATGATGTAAAGATGGCATTGAGACAAA	LG6	36087711
22641359|F|0--9:C>G	TGCAGAGGACACTGGGAATGCGATTGGCACGTTTACTGCTGACCTGCGGGACAACACTGTCACTTGTAT	LG6	24291167
11396740|F|0--28:G>A	TGCAGTTGAACTGACAATGATAAAAGAAGCCG	LG6	11399067
11386838|F|0--16:C>A	TGCAGGAAAAATAAAGCAGAATTAAGAAAAGTTTGTATATTTGTATATGTTTTGTTTGCAGCCTGTTAG	LG6	13846785
11387491|F|0--39:C>T	TGCAGGTTTGTGGGGACCAAAATCCAGGTCACCACAAGTCTGAAGGCCAACCAAGGTTAGGCTATGGTT	LG6	34373310
17881572|F|0--35:G>A	TGCAGACAGGACTGTCAGCAAATATTGACTATCTCGTTCATCAAAATACTTTTCCTCTCAATTTTCAGT	LG6	7989868
22641963|F|0--27:C>A	TGCAGGTCCTGATAGCTCATTGTAGGCCTGTTGCATATATAAGCATGTTTAGGTATTTCTCTTTTTAAA	LG6	33276557
17877987|F|0--6:A>G	TGCAGAATCTAATTTGGCTATTATGTAATAAAACTGAGAAATATGCAGACAAAAAAAGCGCCTATTAGC	LG6	29032798
17887685|F|0--11:G>A	TGCAGCTCACCGGCCCTCGAGGCCTTGAGTTCTCCACCCCTGTTCTAGAATAACCCACGTTTGCTGAAC	LG6	34306211
11387648|F|0--38:G>A	TGCAGTCACATGACCTTTGCTCTCACTACTCTGTAAGGGGAGCTGACCACAGGCTGTGCTGGACATGTA	LG6	35255359
17882428|F|0--49:C>T	TGCAGGTTGTGTAACTCTGTTTACTCTCACACTGAAGCAGTCACATGACCGGAGATCGAGTTAACACAA	LG6	35143810
22641199|F|0--38:T>C	TGCAGCTCTAATCCAGCCACTCCTTGCGTTCGGCATTCTTGTGGTGGGAGACTGAGAGCTGTCCTCTGC	LG6	34622302
17024394|F|0--41:G>A	TGCAGTTCTGATTGACAAAAGCACAAACTGTTTGATGAGTTGTGAGATTCAAATGAGAAACTCATCAGT	LG6	24828444
11389123|F|0--36:G>A	TGCAGAGGATTTACATCACAATGCACCAACTACACAGCCACCCCCG	LG6	18174905
11387427|F|0--25:G>C	TGCAGGTGTCAGAGCAGAGTCAGCGGAAAGCTCTGGGCCGCAAAGAGGTGACGGCCACTCTCCGTCCCT	LG6	27607499
17012275|F|0--22:A>G	TGCAGACAGGGGTCGACGTTGCACTCTCACATGGAGAGCGTGACGGTGGGCTGCGCTCGGGGTCTCCGC	LG6	34363573
11390408|F|0--6:C>T	TGCAGTCGTGTTTGTGCGCGTGTGGTTTTGGAGGGTGTGTGGCATGACAACCTGCCG	LG6	26236962
17024532|F|0--28:T>C	TGCAGAAGAACAGGAAGGACAAGCCAAGTGCACAAACACAAACAAGGACCCCG	LG6	7471360
22642221|F|0--34:G>A	TGCAGTGTGTGGGATAGTTAGGCCATCACTGGAGGTAATGGTGCAGAATAAGAAGGCAGAGGAAGGCGT	LG6	32216753
22641611|F|0--58:G>A	TGCAGCCCCACCTCCACCCTGCCTCACTGTTGCTCTCTTTCTTACTGACAGGACAGAAGCCG	LG6	25745975
17023526|F|0--8:T>C	TGCAGCTGTTGACTTTCTGTCTGAGAATTTGGTGCATGACCG	LG6	35909224
22641925|F|0--48:G>C	TGCAGGGGGCAGCCAGCACAAACAATAACTGCTAATTTTGGATCCAATGACTGACAACTACTCATCGAT	LG6	4345483
11394492|F|0--17:G>A	TGCAGGCTGACAGCTGCGTTTGCTGAGTGGGAGAGATCAGCAACAACAATCAACCG	LG6	16131372
17888838|F|0--14:A>G	TGCAGTAAAAGCATACCTGGGTAGAAAAACACACCTCCCCAGACACCG	LG6	16339715
11387536|F|0--32:C>T	TGCAGTAATCACATTAACGACGTATAGATTACCTGAAGTGTGCCTCTGTAAAGTCAGCGCTCACATGCG	LG6	19734271
11393050|F|0--59:A>C	TGCAGTAGAACTGTCTTCACCATCATCACGAACAACTTGAGTCCAGGCATCCCAGGCAGAGCAGACGCC	LG6	22026007
11389816|F|0--44:A>G	TGCAGCTTCTTCGTCACTTCTTGACAAACTTTTACACGGGGAAGAAAATCCG	LG6	7176751
11390899|F|0--8:A>C	TGCAGTTTACTTTGTGTGAAAAGGGAAGCAAACTTTTTGTCAAAACCTCCG	LG6	21379814
11393032|F|0--25:C>A	TGCAGTACACACAAATACAAAAAAACCAAAAAAACACAAGCGCATATGTCCGCTAACACATACACAGCT	LG6	7048425
11391587|F|0--55:A>G	TGCAGACACAGACAGGATATGATACAGGGTCACCAAAAATACTGGCTTTAATCACAATGATGCATCAGT	LG6	12988396
11389762|F|0--36:A>T	TGCAGCTGCTCTAAAGAGCAAAGATATTGTTGGTTTACTCCG	LG6	34382484
22643271|F|0--36:A>G	TGCAGTCATCATGTTTTTTGTTTCCCCAACAGAGTCACAGCTCTCAACCTCCACCGACCG	LG6	36000705
11389063|F|0--35:C>T	TGCAGAGATCATCTGTTGTCAGATGGGGGTAGTGTCAAAAATATGTGCTGCAACCG	LG6	16146997
11392619|F|0--66:C>T	TGCAGGAGAGATCGTCTGTGCCCAGAAACATCTGGGAGAGATGCTACTGCAAAGTGAGAAGAAGATCTG	LG6	7581444
11386058|F|0--47:G>A	TGCAGCAGACTGAGCTAACTGTGAAGCATCTTAAATTCCCTGTTTTGGTTCTGCATCCCACTTTCTTTT	LG6	9792675
17885105|F|0--39:C>T	TGCAGTACATATACGCCGTCTCAGCCCCGCTCTGATCTGCGGATATCTCTGTTCCACATCCAACTAATC	LG6	34234189
17006991|F|0--19:A>G	TGCAGAGTTAACAGATGAGAACCACGGGAGCGCCGAGCCTGCTGCTCCAGGCCGCCGCAGGTCCGTTTT	LG6	20047939
22644241|F|0--21:C>T	TGCAGTGTTTAAATGCTTACACATACACACACAGTTACTGTCCCTCCACACAATTACCGCACGTCCTCG	LG6	27638063
11385871|F|0--53:C>G	TGCAGATGGCGCTGTTGAGACGCGGTTGATGCCGGTGCAGACAGCGGTTTGGGCCGACGTGATGCGCGG	LG6	32710667
22644021|F|0--6:T>C	TGCAGATTTTTCATTGGTTGTCACTTTTATTGAAACACTTGGTGGAAGTAACGAGGTGTGTTTGACTGT	LG6	35056790
22641952|F|0--5:G>A	TGCAGGTATGGAAACAGCACCAAGCAGTATAAAGTTAGAGTGGGAGATTACCACTCCCTCGTCCCTGAG	LG6	16032369
11388166|F|0--57:G>A	TGCAGTTGTCGCACACAGACAGGTCAAAGCTGTTGCTCAGGTACGAGTCCATAAAGGGTTTCTGACATT	LG6	23508101
17012584|F|0--27:G>T	TGCAGATCCTGTTTGTCTAATTTTGTGGTGCATGCTGTGATGTGGTTTTGCCCTTGGCACTGTTAGCCA	LG6	20511303
11389531|F|0--7:G>A	TGCAGCCGAGCTCCTTGCGGGCCTGTCGCCG	LG6	9340436
22641729|F|0--18:A>G	TGCAGCTGAATCTTCTTAAAGCTGCTGATGGGCTGAGATGAGCTAAAGTGGTAATGCTGTCTCCATTTA	LG6	12084077
17882734|F|0--19:C>A	TGCAGTTTTTGGCTCCCTGCCAAAAATTGGCCCAGCTTTTCCTTCGTTTTAAGAATTCCTTCTCAATAA	LG6	19751208
11394673|F|0--5:T>C	TGCAGTATTGAGAAAGTCTTCCTCTGCACCG	LG6	10460978
11390335|F|0--37:C>T	TGCAGTAGTCATCGATGAAACGCAGACGCTTCATGGCCACGTCTCGCACATGACTCCTCCG	LG6	34372763
11391465|F|0--34:C>T	TGCAGAAAAATCTGAAAGAAACTAAAAACGTTTTCTTAACGAGAGATGAAACTGATCCAGGTTCTGCTG	LG6	34668176
22643971|F|0--47:G>A	TGCAGAATCTTGAGTGCAAACTCTCTGTCTGTTTTCTTTCTGTGTGTGTGTGTCTGCGTGGCTTTTTCA	LG6	10847784
11390613|F|0--14:A>T	TGCAGTTATGTAACAGGCAAAGCAAAAGGAAATCAGTGTGTGGAGCCG	LG6	7375624
11399695|F|0--36:C>A	TGCAGACCTAGTCTCAGGGAGGGGCGGGGCCATCTGCTGCGACCG	LG6	35080830
17016595|F|0--19:G>A	TGCAGAAATTTCCGCTTACGTTCTTCACAGCAAACAGTTGTGCAATAATTCTGGCATGGAAACCAAACT	LG6	35942990
11387192|F|0--22:A>G	TGCAGGCTTCTCTAAAAACAGAATGTTACTCAGCGTGTGATTAACAGTGTTAATCGTTAACATGTGTGT	LG6	11925593
17021795|F|0--26:C>G	TGCAGGAGATGGACCGTGGATGACAGCTCGGCCCG	LG6	31309303
11392916|F|0--65:G>A	TGCAGGTCTCAGCTGCTGGTTTATATACGTTTTTTTAAAGAAGCATAGGCGGGTTTGCTGTGGTCGGAA	LG6	35543228
11392777|F|0--54:C>T	TGCAGGGACTGAATGCGAACCTTTACCAGAAGCGCACAAAGCTGAGACACCCAACAATCCGATTTTACA	LG6	19726774
17881478|F|0--17:A>G	TGCAGAAAAAGGGAAGCACGAAGGCTTTTTCTCACAATGAAAGTCGACCTCCAGTTTTACTACATCCCT	LG6	21385907
17888304|F|0--52:G>C	TGCAGCCACGCTGTACTCTGCTTTGTTAGAAAAAGTCATGTCAGTTACGCCTGGTGTGTGAACTTCCTC	LG6	32951670
11397761|F|0--49:A>G	TGCAGGGGAGGCTGGTTCTTTGGAGTGGTCTGAGACCGAGGGCAGAGGGACTGCTCTGAGATCCTCCCC	LG6	17204151
11397132|F|0--51:C>G	TGCAGGGTTAAGTTCAGTTTATGTATCATCTCTGCTGGAAGTACAAAGTTCCAAGCATCTGTTGAATGT	LG6	29179109
11395017|F|0--27:A>G	TGCAGAATGAACGCAGTCCAAATGAATAAACAACTCCG	LG6	31832314
11397020|F|0--34:G>A	TGCAGCCTTCCACACGAGCGTCTGTGCTCGGCTCGGGATGCTTTTAAATCTTACGACGGCCTCCGAGAT	LG6	34774134
17882256|F|0--64:A>G	TGCAGGCGAAGACTAGACAGAGATCACAGGGGATCGTTTAATATGCCTTAACAAATAACAGTTCAAGTC	LG6	6035003
11385642|F|0--57:T>C	TGCAGAGCAGTGACGTTAGCTGAAGTTGTAGCTCGACGTATTGCACCTGCTCCAAAGTCTCTGAGTCCG	LG6	17977054
11396497|F|0--15:G>A	TGCAGCTTACTCAACGTATTGGCAGGTAAAATCCCTCAAGAGTTCCG	LG6	14218631
22641865|F|0--27:T>C	TGCAGGCGACGTTGCATTGCTGGGGTGTAGGGGCGAGGAACTAGTTCACCGTGTTAAACAGGTGTCGGG	LG6	14068541
11393141|F|0--40:C>T	TGCAGTCCAAGCCCTGCCTCAGACCCAGGCTGTATTTAAACAAGGAATCCTCCCCACCAACACCAAAGT	LG6	12322546
11397237|F|0--46:G>A	TGCAGTGGGTGCTGTTGGTTGAGAGCCCGCTGCCTGAACTTGTGAGGGTAGGAAAGAAGAGAGGGGGGG	LG6	13666405
11389797|F|0--26:G>A	TGCAGCTGTTGACTCAGTTTGTTTAAGAAGCCCAGCGCTGGCCG	LG6	9070632
11386255|F|0--7:A>G	TGCAGCCATGTCCATCACAGTACACCAGCGGATTCTCAGCCCAGCCTCGCTCGTCGGAACACACGCAGC	LG6	32710185
11386365|F|0--31:T>C	TGCAGCCTTTATAGGTGTGGCTGTGTCGTCCTCAACCTCCAGTGATCTGATAAAACACTTTACATGGGC	LG6	27265701
17885137|F|0--11:G>A	TGCAGTCACTCGGGTTGAGCTCGGCCTGGCGCTGATTCTCATTCTCGGAGTCCTGATCAGTGTTGGGAA	LG6	14576171
17018708|F|0--41:T>G	TGCAGAAGTGCTAAGAGCGAATGCGCCCAGCATGGTAGTGCTCCG	LG6	8998846
11387019|F|0--56:G>C	TGCAGGATGTTGAATTCATATTTGAACGTGACCTCTGACTGCGTGTACGCAGACCCGCTCTTTTAAAGC	LG6	35018323
17017920|F|0--65:T>C	TGCAGTCACACGAAGTTCGTCCAGGTCCAGCAGACTGTGTGGCGGAGCCGTCGGCGAGTGTCTGATCCT	LG6	11670203
11388918|F|0--35:G>C	TGCAGAATGTAGTTAAAACAACTATCAGATGCTCAGTATAATCCG	LG6	16041260
17012471|F|0--14:C>T	TGCAGAGGAAGAGGCCTGGGCTTTCCCCCTGTCTGCTCCTCTTGGCATAACTTCAGTTCACTGAGTGAC	LG6	36163397
11385693|F|0--12:A>G	TGCAGAGGACTAAGCTCTAGTTTTGGCCGACGCTCTGATTTTTAGTAACAAAACCTGATTTTAATTCTT	LG6	35105170
11389205|F|0--43:T>C	TGCAGATCAAAAGGAGGAAAAATGGGCCCACTCTGAGCCCGACTCCG	LG6	35127561
17015209|F|0--5:A>C	TGCAGAGAGAATCTGGCTGAGTGAGTGAAAGACTCAGTATATTAAACCTACACCG	LG6	11518021
17012113|F|0--50:C>T	TGCAGCGATAAAGCAGCTGTAAAGTTTGCTCTCTCACTGAGACGTTGTGCCCCTGCAGGACCG	LG6	28068000
17888365|F|0--53:G>T	TGCAGGTGCCGTCGGGAAATGAAACTCGAGTGACCCATGTTGATGTCCACGGAGCCGTGAGAAGAGTTC	LG6	11159526
11386118|F|0--43:G>C	TGCAGCAGGACAACGAGCCCAATCACACAGCCAAAGTCATTAAGAACAAGAAGTCCTGGAAGTGATGGT	LG6	34039172
11386490|F|0--43:T>A	TGCAGCGTGCTCCCCAGCAGTGCCTGCCCTGGCCCCTTTTTTGTTTTTCCAGAAGTCACTCCG	LG6	26596638
11393298|F|0--16:G>A	TGCAGTGGCCCGCAGCGTCGAGCTGACCCAGTAACTCTTGGGACACCTGGCCAGTGGGCCTCTGGAAGC	LG6	34018916
11386414|F|0--25:T>A	TGCAGCGCATCAGCTGATTAGCACATGGCCGCATGAGCGCGTGAATGTGCGGATTCAATCATGTTAGAG	LG6	35015916
17025900|F|0--56:G>C	TGCAGTATAACTTGTCGGGGCAAACATATCGGTAAATTATGCGCATTTTGTTGAGTGGACTTGAAGGCT	LG6	5106048
17022676|F|0--62:C>A	TGCAGCCACAGAGTCTGTAAAAGTAAGATTTAGAGCCACCCCACAGAAGAAAGTCCAAATCTCACCGAG	LG6	19526698
11389105|F|0--38:G>A	TGCAGAGCTGCACTGTGTTACCTCTCTCAGCACTGCGCGGACTGGAGGCCG	LG6	27337287
11397771|F|0--36:G>A	TGCAGGTCTATGACACAGACCAGGACTGCTGCTGTTGTGCATGGTGAAGCGGCAGAGAGAAAGAAATGT	LG6	4681505
17012403|F|0--17:A>G	TGCAGAGAGACGGCACCATGTCAGAAAGAGCCATGTTAGCTGTGTGTGCCATTGCTGTCGTCTACTTGA	LG6	20254029
17013272|F|0--68:A>G	TGCAGGAAAAAATGCCAAGTAAGAGAAGAGGAAATAAAATATGTCTCAGAAAAAAGGGGAAAACAGACA	LG6	34362512
11397195|F|0--58:A>G	TGCAGTCTACATGCTCCAGAAGATGCAACATTGATTTTGAAGGCAAATGTTTCAATACAGCTCCAAGAG	LG6	14480383
11395096|F|0--31:T>G	TGCAGCCACTGTGGAGCGTCATAGTGTAACCTCCACAGTAGCCG	LG6	18636302
17015082|F|0--9:G>A	TGCAGCACAGGGCACCAAGTAGTTGGAGAGCTTTAAGGCCG	LG6	32266257
11386546|F|0--38:T>C	TGCAGCTCAGACTTCCAGTAGTGGATCTCTTGTAGTCTTTCTCCCAGAAGACGTGTTCCCTCGGCCTGT	LG6	28179563
11389261|F|0--48:A>G	TGCAGATGTGTTGCGTTCGTCAGTGCAGACTGACTCAGACTGGTTGAAATGTGCCG	LG6	14152407
11386686|F|0--48:C>T	TGCAGCTGCTGCTGCTTCCTCTTCCTCTTGGGCCACCTGATACACCTCCACCATGCGCTTCCTTGACAC	LG6	4767373
11398452|F|0--18:C>G	TGCAGCCCCTATTTAACTCGCGCTCGCTGCTGCTAGCACGTGAACCCG	LG6	35015871
11397148|F|0--37:G>A	TGCAGGTGCCAGGTGAGGTGTTGTGTGAGGTGGGGGCGGCGTTCCTCCAGAGAGGAGTCGGGTTCGGAC	LG6	22046286
11386957|F|0--59:T>C	TGCAGGAGCCTGCCAGGCTGTCGTGCCCGAGGAACTCTGGCGTTATGGCTTTATTACAATAGACCATGT	LG6	669394
11391831|F|0--13:C>T	TGCAGAGTTCTCACTCAGAAATGAGGTTATTTTCAATCCTCTGATCCCAACTTCCATAAACTCACTTGC	LG6	5441624
11394874|F|0--12:G>C	TGCAGTTTGAAAGTTTTGGAAACTTGTATGGCTCCTTGTCACCG	LG6	36048562
11386383|F|0--59:A>C	TGCAGCGAGGTCTAGGAAAAAATGTTCTGCTGTTCCTGGAGGGGTGATGTTGGAGAAGCAACGGCAGAC	LG6	33276422
11387964|F|0--32:C>T	TGCAGTGTACCTGCCTGCTGGTCGGAGCTTTGCTATACAGTGCGCGTTTTTTTATTCTTACATTAAACA	LG6	10887122
11392749|F|0--66:T>G	TGCAGGCTGAGAAGGAGCTGGAAGAGTAAGTTGAAGCTGCGGCAACAGTGTGTGTGTGTGTGTGTGTGT	LG6	34626725
11393845|F|0--39:C>G	TGCAGACTTAAAATATGAAGCTGGAACAATGACGGCCTGCCAGAGAGTCGATATCCG	LG6	35142263
11388242|F|0--55:C>T	TGCAGTTTTTCCTCTAATTGTGAGCGGTTTGCTCCATCAGTTCATTCACAGAGACCGAGCCCTGCAAAG	LG6	34622597
11394532|F|0--8:C>T	TGCAGGGCCGGCCAATTCTGTACAGCGGCAATCTTATCAGGGTCCG	LG6	112671
11385629|F|0--34:G>C	TGCAGAGATGTGGGAATGAAAGGTCCGATTAGGGGCTGCTGGAAGTATTCAGCACACAGTCGCTACCCC	LG6	27926715
11391626|F|0--49:A>G	TGCAGACCACCAGCTTAAAGTTGCCCTTCAAGGCACAGGTCCTATCCAGATCAGTCCAACATGGCCGAG	LG6	31145072
11390225|F|0--17:A>G	TGCAGGTGTGTGATTGCATTCCAGTGTGGCAAGTCCCATGACGGGGACACCACTCTCCG	LG6	17375728
22643265|F|0--43:T>C	TGCAGTCAGCTAAGACCGAAGAAGTTACTGAGTGATGATGTCATGGACCCG	LG6	6965049
11385235|F|0--62:C>G	TGCAGAAAACAGATGTTATGTTGATGAAGATGATCTTAATTAATGTTAACAATAATTCAGCTCAGCCTA	LG6	26979533
17007276|F|0--21:T>C	TGCAGCCAGCAGGTGTCGCGGTACACTAACGCGTTGCGGGTCGGGGAGGTAACGGGAGAGGTGTGATGA	LG6	20418100
17020621|F|0--15:G>A	TGCAGCTGGAGGAGGGGGGGGAGGAGGGTCCCCTCGTACAGCTCCACCCTCGCACAACAGTCCGCAGTT	LG6	26740126
11386252|F|0--19:C>T	TGCAGCCATCGCGCTCGCACGAGTACGGCTTCACCCCCGTGTGCTTACACAAGTGAGCGTCCAGTTTCC	LG6	5362160
17006644|F|0--34:A>G	TGCAGAAAAACTCCTTCAGCTTGTGGTGGTCGGAACAGATGCGCTCCAACAGGTCTCCGACAGGCTCGC	LG6	31818140
11388222|F|0--26:G>A	TGCAGTTTTAAACGTTACGTTTCAGTGACCTGAGTGTGTCTGATCTCCAGCTGGAGGACCACATCATCC	LG6	35173810
11386635|F|0--42:T>C	TGCAGCTGAAGACGATGTAGTAGCTAAATCTGGTTTGAAGTATGATGCATCATTTCACCTGTGACATTA	LG6	19405088
11396992|F|0--31:G>A	TGCAGCAGTGGAACAGCTGCCTCATGGGGTTGAGGAGACGAGACGAGGCCTTCGGTGCGATGCAGGAAG	LG6	30715133
22642045|F|0--26:C>T	TGCAGTAGTAGCAAGAGAAGACAAGCCTGGAAACAGCTAAGCTCATTACTAATTCATTAGTATTAGCTC	LG6	24934009
11393904|F|0--9:A>G	TGCAGAGCTATCTGGTCTGGGAACACCCCACTCCCTCCG	LG6	35255070
17021181|F|0--45:G>A	TGCAGTTAGCACCTGCCAAAGGCCGCTTCTGTTCATCACTCACCCGTGCACTTAGCAACAAAAGATGTG	LG6	13882361
11396619|F|0--29:G>A	TGCAGGTCACAGCGAGGTCAGAGAGGGCTGAGATAATTTACTGCCCTACCG	LG6	9216307
11385723|F|0--56:A>T	TGCAGAGGCTTGTGTAGTGATGTGCTTTGACGTATTTGACGATGAGTTTAGCGCTGAGTTTGAGCTAGT	LG6	7633814
11389395|F|0--19:C>T	TGCAGCAGCCACGGGAACGCTAGCCGAAAAATCAACCG	LG6	20042813
17016868|F|0--18:G>T	TGCAGATATCAGAGGCTCGTTGGAGTTTTGCACCCCAGAGTGTAACTACAGTTTTCCTCCATTCCTCTC	LG6	34279055
11386207|F|0--55:C>A	TGCAGCCAACGGCCGAATGCTACACTTGGCATTTTTTGCTAACATTAAGAAAACCCACACTTACCCTCG	LG6	36375722
11386310|F|0--24:A>G	TGCAGCCTAAGGTGAAAAGTGAAGACCTCCCTCTCCTCAGCCATCTCCTCCAGCTCATCTGGGGGAAAC	LG6	31661521
11395168|F|0--43:C>A	TGCAGAAGAGCTCCATCAGCTTGTGGTGGTCGGGGCAGATGCGCTCCAACAGGTCCCCGACAGGCTCGC	LG6	31831519
11388170|F|0--62:T>A	TGCAGTTGTTTAGAAGTGGCTATAAGAGACCTTCTTGACTATGAAGCTTTGATTCTCCCTTTTAGATCT	LG6	18286165
11388884|F|0--14:C>A	TGCAGAACTGAAACCTGAAATACTGTATGTCTTAACTTTTTACCTGCATCCCG	LG6	16440081
17019091|F|0--15:G>A	TGCAGCTGGTTCACAGTGCAGCTGCATGACTTCACGACCCCTGTCCTGGCCTCCCG	LG6	28282860
11392703|F|0--8:A>G	TGCAGGCCAATAATCCAGAGAGAGAGGGAAACGGCTGTCAAAGTTTCCAGACGAGAACAAAGACATTTG	LG6	32254573
11396239|F|0--25:C>T	TGCAGAAGCCGCTATGCCATCGCATCGGTGATGCTGGAGACTGGCTGATAACCG	LG6	7452289
11397149|F|0--18:T>G	TGCAGGTGCGTGGCATGATCTTCAGGTGCGGCCAGCCACTTGGCAGGGCCACACCCACCAGGCCTGAAG	LG6	25712905
17014116|F|0--33:T>C	TGCAGTTCTCAATCATTTTGTGTTCAGGTGGAGTGCCGCTGTGCAATCTGAAAAGTTTCGGCAGCAGTC	LG6	17556411
11390097|F|0--17:T>G	TGCAGGGCTGCCGCAAGTCCTTGTGCTATCTGTGCCCG	LG6	11149090
11395390|F|0--20:C>T	TGCAGCAGCAGAAATGAGTTCGACACTGGGACACCCAGTCATCTTGTGGCTGACCATAACCAGTGTTTA	LG6	25904525
17018171|F|0--17:A>C	TGCAGTTATAACGGTCAATATAATATCGACAATATGTACCACATACAGACCTGTACGGACAGCTAAAAT	LG6	26654678
22642232|F|0--42:T>G	TGCAGTTAAATGTAACAATGATGCAACTTCATAGTTACATTTTGAGTCCCACATCTCCAAAGGTCCGTG	LG6	7045325
11392991|F|0--67:A>G	TGCAGGTTTTAGATGCATCCTTGATCCAACATAGCTCATTCAAATGGCTAAATTGCCTCCTCAACATAT	LG6	3986484
11395528|F|0--24:A>G	TGCAGCGTGTGTGTGTGTGTGTGTATGTGTGTATGTGCGTTATGTTGCTCGGTATTTCATCATGTTGCC	LG6	4773366
22642144|F|0--62:G>A	TGCAGTGAAGTCAGGAAGGCTACTGGAGAGTAAACATCCAGTGATTTGGAAACCATAACAGTGTAGGCC	LG6	19822487
17881703|F|0--19:C>T	TGCAGAGTAACGAGTGCAGCGGAGAGAGAGGGGCAGAAGGAAACCTGTTAGTGCTATTGTGTTGTTTAT	LG6	18823480
11387313|F|0--26:T>G	TGCAGGGTGTTCTCCGACATCTGTCTTTAGCAGAGATGGGTGAGGTCAAGCTTGCAAAGAATGCATGCC	LG6	6499924
17027989|F|0--24:G>A	TGCAGGTCTGACAGCAGCAGGTGTGTCACTCCTGTTTCTACCCG	LG6	1068234
11394728|F|0--13:T>C	TGCAGTCTAACACTGTCCTGCTGCAAGACCCG	LG6	7176800
17024224|F|0--45:G>A	TGCAGGCCGCAACAGGGGAGCCATCATCTCTCAGTACTGCAACAAGACCTTGAAGCTTAGGAGACGCCG	LG6	25537071
11393399|F|0--11:G>C	TGCAGTTCGAGGCAGGCCTCAGTGGTGACTCAGGCCGGGCAGATCCCCATGTACTAATGATAAGTGAAT	LG6	25286980
17023345|F|0--29:A>G	TGCAGACCAGGATCAGGTTTCGTGGTCTCACTGCGCCGACACTTCAGAGCGTCCG	LG6	34786551
17016608|F|0--7:C>T	TGCAGAACTATCCACCACTAATGCCAGGGCCCAAGGTTTCACAGCTAAATTTTACATTGCCGCATCACC	LG6	13219555
11393857|F|0--25:G>C	TGCAGAGAACCCACTCAGACACTGAGCATGCAAAATCCACACAGAAGGTCCCG	LG6	11658967
11387187|F|0--42:G>A	TGCAGGCTTACTTGTGCTTTCTAGAGTATTTAGAAGTAGAATGGGAGGCAAAAGTGAATGACCCGAGAT	LG6	4874236
11394808|F|0--27:C>T	TGCAGTGGGAGAAGGGGAAGGGGATTACTCTTACCG	LG6	6629793
17883026|F|0--5:A>G	TGCAGAAAAAACCAAGAGCTACAACTCAAACTCTACCG	LG6	14454671
11396596|F|0--40:C>T	TGCAGGGCATCCACTGCGTGCTGCCATTAGGCCTCGACTGCGTGCGCCG	LG6	30685141
11394125|F|0--37:T>A	TGCAGCCAAGCCACCAACCACACCCCCACTGCCCGACTTAGGCTGCGGACCCATCCG	LG6	18978208
17878284|F|0--23:T>G	TGCAGCAGCAGCAGCACTGGATCTGACCCTCGGCTCAATTTCGTGGTGTTAGAGCTGGTAAACAAGGCT	LG6	7980379
11389249|F|0--31:G>A	TGCAGATGGGGAGGAAGCACTGCCGGAAGGCGGAGCTGGAGCCTTGCCG	LG6	7237591
17883515|F|0--33:A>C	TGCAGTCCACCCTCTCTTCCTATCAGCTCAAAAACGCTCCG	LG6	10412885
11390503|F|0--28:C>G	TGCAGTGCCTTTGATAAAGTAAATCATACAACTAAAATTGATTGTTCTGAGAACCG	LG6	10955621
11392763|F|0--15:A>G	TGCAGGCTTTACGGCATTAGCAACAGGAGTGTTTTCCTGCCACAGCGGGAACAGCTCAAGGTAAGTGCG	LG6	33855892
11387707|F|0--38:G>T	TGCAGTCCTCTACAGCAACATGGCAAGATATAAAGTTAGTTTGAATTGCTGATGATGGCAGTTTGCACC	LG6	19138097
11387978|F|0--52:C>A	TGCAGTGTCCCGGTCACCTGATGCTTTATTTAGCTGGCTTCAGGAAGGCGACCGAGCCTCAGACTGAAA	LG6	18515940
22644367|F|0--12:G>T	TGCAGAGAACATGATCATTGAGGACGAGACACAAATACCG	LG6	6205487
28849113|F|0--13:C>G	TGCAGCGGTCCGTCATTGACAATTTGTGGGTCTTTCCCG	LG6	28844855
11386547|F|0--22:T>G	TGCAGCTCAGAGCCTCTCTGTGTGGACGAAACAGTCAAGCAGTGGAAAAGTTTTAAGTGTTGCTGTTGT	LG6	27671004
17017361|F|0--64:C>T	TGCAGCTGATGATGCCAGGTAACACTACACACCTGAAACAACTTGGCGCTCATCCATGTGACCCCGAGA	LG6	33128568
23050838|F|0--43:C>T	TGCAGGGGAGTCTGTAAGGTTAAGTGCATTGTGAGTTGGACAGCAGCCATGAATGAAGGACCCCGAGAT	LG6	21800206
23047781|F|0--9:A>G	TGCAGAGCTATCTGGTCTGGGAACACCCCACTCCCTCCGGGAGGAGCTGGAAAAGCTGTCGATTCTCAC	LG6	35255040
17026609|F|0--64:A>G	TGCAGAGTTTTCTCATTGGCTCACACAGTCACATGGTGGTGTCTGATGGTCCTCGATTAATGCCATTTG	LG6	31871887
23046862|F|0--27:C>T	TGCAGAGATTCGTGCTCGTCTTTAAACCGACTAAAGACTTTGATATTCCCCG	LG6	13248824
11391835|F|0--20:T>C	TGCAGATAAAAATAGTTTTTTGATGACATTATAATACTGTGTGAAATTTATAAATGGTGACTTTTCTAA	LG6	35913522
17888495|F|0--31:A>G	TGCAGGAGGCTCCTTGTAGCTGAGGTGCAATACTGCCATATGACCAGCCG	LG6	33305555
17016976|F|0--35:A>T	TGCAGCAATGAGTTCTATGGTATAAACCAGGGGTCAGCAACCTTTAACACCCAAAGAGCCATTTGGACC	LG6	2633147
17020744|F|0--32:C>T	TGCAGGATTATGGGTCGCTGCATGCTGTGTGCCGCTCTAAAAAGTCCTAACCCTGAGCAATACACCGAG	LG6	24157373
17882029|F|0--61:A>C	TGCAGCTAACATTAGCATGACAAGTTATCATCAGCTGACGGGAGCGGGCGCGACAACGGAGAGGCTTCA	LG6	32327696
11394798|F|0--30:A>T	TGCAGTGCTTTAGTGCCATCTACAGGCGGCACGCGCTCGGGCGTAGAGCGGTACAGAGCCG	LG6	30333651
17025863|F|0--39:A>G	TGCAGGCCGCAGCATCCGACACCTGCCTGAATAAATCATACGGGGATCACGTGTCGTTCCCG	LG6	35101800
17013566|F|0--38:T>C	TGCAGGTAGCACACTTTCAGCCTAACTGGCCTCTGAGCTCCTATAAAGCCCAGTCATGTAGTCCCGAGA	LG6	35288874
23051574|F|0--21:G>A	TGCAGCTGTTCGCGGCATGAAGCGAGGAGACCCG	LG6	19130552
23047189|F|0--29:A>C	TGCAGGCATATGGATAACTTATGTAGGTCACCG	LG6	16914170
11387419|F|0--66:G>A	TGCAGGTGGACCTACAGTAGCCAAAGTTGTTCTGAGATTTATTCAACTTTAATGTAACGAAAGTCCGAG	LG6	4777679
11392385|F|0--18:C>T	TGCAGCTCCTGTTAGGTCCGTCAATATTTACTTTTACTGTGTGTGTGAGAGAAGGACAGTGTGTGTGTC	LG6	33251673
17020580|F|0--11:G>C	TGCAGCTCGGTGAATTAGAGTCACGCATGAATGCAAAACCAAATCCCACGTCGGTGAGTTAGCTAACCA	LG6	32278091
11387039|F|0--10:A>C	TGCAGGCAATAACTGATGCCCGCATAGTGATGAATAACAGTCTAATTACAGGCTGTTCAGTTACCTCAT	LG6	20367001
11397323|F|0--13:A>C	TGCAGGACATTCAAACGTTTAGACTCAGACTCGTGTCTGAGGAGAGCAAGAGTCTCGCACTGGAGTCAT	LG6	34462107
17025068|F|0--10:A>C	TGCAGCAGTGAAGAAAACGCCCTGCACCTATATCTATCTATGATTTTCACTCAGCCTCTCCTCTCCCTC	LG6	25847613
17026887|F|0--61:C>T	TGCAGGGGACGAGGCGGTAAATGGTGTCTGGGATTCAAGTCGGTTTAGAGCGCTTCGTTTCCTGGTCAT	LG6	31143889
17020332|F|0--58:C>T	TGCAGCACACATGACGCTGCAACCAAAGGTGTGTGTTAATGAACACAAATCACACCACCCATGACAGAC	LG6	24619049
11392340|F|0--65:A>G	TGCAGCTACAGAACACCTGCAACGCCACCGTCGTGTTTTCAGACCAAGAATTGATGATGGTGATGATGC	LG6	5437531
17025222|F|0--57:C>T	TGCAGGTTAACCTGCATGTTGCCTTGGTGTTGAGCTGTAATAATACTTCTCTAGGGTCTTCTTATTAAC	LG6	9368685
17887825|F|0--31:C>G	TGCAGTTACTTGGACAAACCAAAATCAGGCACGGCAGCAGAGTCCGCTCGCTACTACTTCTTTCTGTAT	LG7	26266757
11390270|F|0--10:C>G	TGCAGTAAAACTTTGAGTAAATCTCTCCG	LG7	46452532
11390182|F|0--41:A>G	TGCAGGTCGAGGTGTGTTCTTCTAAGAGTTAGTGATGGCTAAGGCTAACCTGCACCG	LG7	36272623
22644062|F|0--18:T>G	TGCAGCCGCAGGAAGCGGTCCTCCAGCTCCTCCCGGGACACACGCGAGATGTCCTGCCGCGGCCGAGAT	LG7	503580
11392512|F|0--61:C>T	TGCAGCTTCCTTCAGGTGTTTCCTGCGGAGCAGTTGGAGGACTTGCAGCCTGCTGTTGGAGCTAAATAG	LG7	17873297
22642666|F|0--43:G>A	TGCAGAGGAACACACTGCCTCAGACTGACTCAAATCAGAAAGTGCAGCAAGCAGACAACCG	LG7	2962610
11386107|F|0--54:G>C	TGCAGCAGCTCGCAGCTTTTAACGTTTCATCCGAATCTGTTACCTGTTGAGTCCGCCGAGATGCGCAAA	LG7	27571051
11396351|F|0--6:A>G	TGCAGCAAGTTGTGAGCTTTTCAAAATAACAGAATGTTGTCTGACTACCTTCGTCCG	LG7	21695116
17013902|F|0--33:A>T	TGCAGTGACAGGGGCTCCCTCTGGTGTGATGACAAAAACACAGGGAGCTCCGTGCTGTGGTGGACAAAA	LG7	17754945
11394547|F|0--7:G>T	TGCAGGGGGAGTCCTGGTGAATCATCTCCCACATCTTCTTAGAAGCAACACACCG	LG7	13555421
11385834|F|0--17:C>G	TGCAGATCTGTCCGAGCCTTTTCTGCCTCTTCGCTCAAACCCCAACCAGCCTGCCCCAGTTTTCCCCCC	LG7	32000743
11391505|F|0--17:T>G	TGCAGAACAAGTTCTACTGAGTCAACGATATGCTGTGTACCCATTAATTGGCTGTGTTTATCACCGAGA	LG7	31636162
17022628|F|0--7:G>C	TGCAGCAGCAAAACAAGACACAAGACAGAGCTTGCTGTGTGATCACTCCCGAGGGAGGCCGACTAAGGC	LG7	46625955
11390303|F|0--46:C>T	TGCAGTACAGAGTTGTGTGTTTTGGGGCTTTTTTTAGCTTTCATAACTGGCTGCCCG	LG7	29620706
11387341|F|0--68:G>T	TGCAGGTAGCCACCGGCTAAGCTCACCTGCTGCTAAATTCACTCTGACAGGTGAGATCACAGCCTCGTG	LG7	15082335
17883031|F|0--8:C>G	TGCAGAAACAGAGACTGAATCAGGGTGACCG	LG7	24656615
17013383|F|0--52:G>T	TGCAGGCAAGGGAGCCGGCGCAGCAGAGGCATCCTACCAGTCAGCAATTACAGGTGCGTTTCCAACCCG	LG7	50557162
11386466|F|0--27:A>G	TGCAGCGGTACCAACCCGACGAGAATAACTAAATGTGTTATTTCACTGACTCCAGATGTTCAGAGATGC	LG7	30779119
17887982|F|0--19:C>T	TGCAGCGCACGGTCATGATCAGAGCTCTCCTCTGAGAGTAGTCCG	LG7	18120852
11387857|F|0--22:G>C	TGCAGTGATCATTTGACTTAGGGCAGGGGTCAGCAACCTTTAACACCCAAAGAGCCATTTGGACCCGAG	LG7	44016710
11388091|F|0--34:A>G	TGCAGTTATTTGGATAATTCTTACCAGAAGTCACAAAATGTCATTCATTTTCTGTGGTCTCCG	LG7	36763626
11377463|F|0--5:G>A	TGCAGGCGGTCTTAGTCAGGTTTACACTGAGTGTGAGACGGTGTGTGTGAGCACGTGCGGCTGTTCTTA	LG7	34661975
11399932|F|0--11:C>G	TGCAGGGAAAACGGTAACACCACCTGGATCTGGGTGCAGTTTCCCCCTCCAGGGGCAAGGGTACCTAGA	LG7	31479207
11394114|F|0--34:G>A	TGCAGCATGTTAATGCGGTGTGTGCACAGCAGAGGTGACAACAGTGATGCATATATCCG	LG7	38154620
17021599|F|0--27:C>T	TGCAGATGTGTTTTGTTGCTGTTAGATCAGCCTGAAACGCCGCACTGCAACAGACCCG	LG7	49692475
11394123|F|0--12:T>C	TGCAGCCAAAGCTTGGAGTCTCCACTGGAGCAACCCG	LG7	38125520
17886669|F|0--24:C>T	TGCAGCTTCGACTTCATTCCGATTCTCTTTACCCTCATTTCATTATTACGACACGTCAGAGAACCGTGA	LG7	15527157
11391950|F|0--54:C>G	TGCAGATTTGATGTGGCGACAATGCAGGAGGCAGCGCCGAGGAGACGGCAGCAGCCGCCCTCCAGTCAG	LG7	3750439
22641763|F|0--43:T>C	TGCAGCTGTTTTTGTTCTCTGAATCTAATTTAGCCTTTTCTGGTCCTATAAGAAAGACAGTGAATAAAA	LG7	19639911
17882044|F|0--41:G>T	TGCAGCTATGTGATGATGGAGAGAGGGCCGTAAAGGAGAGAGAGAGCCGCCGTTGATAGATCACCTCAC	LG7	31146727
11387554|F|0--9:C>T	TGCAGTACGCATAGTGTTTAATCAACTGTGCATATACTTGTGACTGTGTGTGTGGTTGAAAAGCCCCGA	LG7	47255113
11387062|F|0--20:G>A	TGCAGGCAGCCGTGTTGCTGGTTCTCTGTGGTCACGTGGATCATGGTGCGGATGTAGTCCTGCTCCTGG	LG7	15873312
11394180|F|0--24:G>A	TGCAGCCGACTGAGTGTGTTTGTAGCAGCCACCG	LG7	38604585
11388960|F|0--36:G>A	TGCAGACATTTTCACACATGACCTCCAGATAATGTCGGAGGAATCCG	LG7	20886068
17015127|F|0--10:A>T	TGCAGCAGTGAGGCAAACCTGTAGGAAGATGAGAGGCGCAAGGACAGCCG	LG7	19294891
22642561|F|0--11:G>T	TGCAGAATGGTGCAGGTTCTGCCCTTGCAAATCCG	LG7	40371802
11387165|F|0--50:T>A	TGCAGGCTGCGGTCATCAGATGAGCACTTTATAGCTCCCTGATTCTCTCTTATGCAAATGTGCAGCAAG	LG7	46296039
11386570|F|0--66:T>C	TGCAGCTCCCTCTGGGAAAGAAGTGAAAACGGATTTTTGTTTTTTGTTTTTTGTTTTTTCTTACAATGT	LG7	33726618
11390633|F|0--28:C>T	TGCAGTTCGGAGACCTCATTATGTGATGCGCTTCTGCTATCGCATTCATGCCG	LG7	1264013
11387896|F|0--68:G>C	TGCAGTGCGGGGATCTGGTGGCTCTATGATGCTGTGCGGGTCATGTCGTTGCCCTTTGGAGTCACTTGG	LG7	33085080
17885164|F|0--34:G>A	TGCAGTCGCACTGAACGTGTCTCTGAGGTATCCCGAGCCGAGACCTGGACTCTGTCTGAGAGGCTGCCG	LG7	34083336
17012435|F|0--21:G>A	TGCAGAGCCCTGGGGAGCCTCGCTGTGATCCTTCTGCTGATGCACAGCTGCTCGAGTTTCAGCTGCTAC	LG7	36288692
11392624|F|0--34:C>T	TGCAGGAGCATTTGGATCTGTAAGTGGTTAATGACGCAAGACTTAACAAGCAAATTGCTTATCCAGATT	LG7	34091232
11393049|F|0--43:C>T	TGCAGTACTTGTACTTGTGAGTGCAGTAACACAAGTACTCACTCGGGCTGTTGGCGGAGAAACGGGCCC	LG7	36481983
17016890|F|0--40:T>C	TGCAGATCTGGTGACAATAACAGGGATAGCCTTAAAAACATATGTGCATCCTGCCTTTGTAGGCCTAAG	LG7	45082663
11401397|F|0--17:A>G	TGCAGGACTCGGGGATAACAAGGAACACCATGACAGGGTTATTGCTCAGCCATCCCTGCTCTTGGCTAT	LG7	45220920
22641384|F|0--47:T>A	TGCAGAGTGCTCAAAGAATGACCTGCTGTTTTGGCATGTTTCATCACTTTATTGTAAAGCCG	LG7	37575638
22642622|F|0--15:A>C	TGCAGAGAAATAATAAAGTAAAAATGAGCATGACAAAAGCATACCG	LG7	42648782
11395346|F|0--30:T>C	TGCAGCAAAGAAGTCCACTACAACCAGGTTTTCTGTGTTTGCTGACTCAACAAAAAACCCCAGCCGAGA	LG7	33086536
11393406|F|0--49:G>A	TGCAGTTCTGTTTTCAGGATAGCTATAAGAGACATTACCTAACCCTAAAGAAGAAGAACGGGCACACGA	LG7	26920062
11386777|F|0--36:C>T	TGCAGCTTCACCCCGTTACATTCACAGTGTCGCCGCCGTCGAAGCCTCATCCAGCTGGACCG	LG7	4788095
11387567|F|0--65:A>G	TGCAGTAGACAGATATGTTTCCCTGTAATTACAAGTCCCTTTCATCTCCCTGTCTTAAATCACATACAC	LG7	25254216
22644899|F|0--11:G>A	TGCAGGTCCCTGCGCAGCTTATCCCGCCGCTCAGTGGAGGAGGAGTTCCCCCACCTGTACGCTCACGGC	LG7	4787114
17015495|F|0--5:G>T	TGCAGGTCGGGGAAACCCCATCCGCGTTTAGCCCG	LG7	41316791
11390272|F|0--7:A>G	TGCAGTAAAGCCTTCTTCACCTGCTGTATAAAATGCAGCCG	LG7	23329619
11389245|F|0--51:G>A	TGCAGATGGCCTTTAACTACCTTGGTAATGGAAAAGTGAAGAGAGAAATGAGTGCGACCG	LG7	41529877
11386447|F|0--17:G>A	TGCAGCGGAGAACACGGGGTGTCTGGTGTTCCTGGCGCTGTGCACACGGTGCAAACCAGCTGGCGTCTG	LG7	49669875
11393096|F|0--25:G>T	TGCAGTCAACCATCCACACAGGCAGGATAAGGAGGGGTGTCAAGGCAAATAAGACAAAAAAAAAGAGCT	LG7	42476229
11386416|F|0--7:C>G	TGCAGCGCCACCTGCGCTCCTGTGTGTGACGCAGACGCTCAGGTGTACCTGCTTCACGCGCCTCCCCCT	LG7	33754349
11385401|F|0--51:G>C	TGCAGACAAGCGGGAGTCATTAACATAATAGCCGATTTTCTTCTATGTGAAGGCCCCCCCACACCTATT	LG7	47391232
11387545|F|0--5:T>A	TGCAGTACACACTCGATGCTGCACAATAAACTTGCATGCGTGCACACAACACAGGGCTGTGAACGCTTG	LG7	40849599
11387408|F|0--60:T>C	TGCAGGTGCACAGAAGACTGTAGATCATGTGTCTTTAAATATCGATACACACGTTTATAATTGTTTTAA	LG7	50383951
11393350|F|0--65:C>A	TGCAGTGTTCTTGTGAGGCCACGGCTATCCCCGTGAGGAGTCAAATAACCAGGGCTGAATCAATTCATT	LG7	16091466
11387920|F|0--44:C>T	TGCAGTGCTTAGAGCTGTTGAGCATGGTAGTATTATGGTACACTCAAAGTTCTAAAAGAAAATCTCCAT	LG7	41188933
11391560|F|0--67:C>T	TGCAGAAGTCACACTAAAAGCCATCTTTTGCATGTTTTTTGCATTTTTAGGTCTGGCTGCGGATACACC	LG7	25880426
17006834|F|0--10:G>T	TGCAGACTGAGGGAAACCAGACTGATAGCAACAACGAATCCACGCTTATCCGCTGCAACTGCTGCTACA	LG7	26830611
17885753|F|0--15:C>T	TGCAGGGGGGACGTTCGCAAGGTCAAAGACCTGCGGAGAGAGTGTAATACCAGCCG	LG7	3430613
11388100|F|0--28:C>T	TGCAGTTCAATTTGGAGGAGATCTGTCACGGTTCAGACACATATGTCTGCATGTGTAGCGTGTGCTCAC	LG7	46837463
11395737|F|0--23:G>A	TGCAGGGACTCAGTGACAACATTGAATGTGTCGTCTGCTCCTGTGAGCCTAAGATCATTTATTAATGGG	LG7	14855723
19451406|F|0--12:G>A	TGCAGGCAGTTTGTTGTGTTCGCACCCAGCGTTCAGCACTAGAGCACCG	LG7	46970051
17015057|F|0--48:A>C	TGCAGATTTGGCACTGGATGCTCCCCCAAACATCCCACCTAATATTGAACCTCCG	LG7	27699132
17013341|F|0--32:G>C	TGCAGGAGGAGGAAGCTTCTCGAAAACTGAAAGTCAAAACAACAAACACTCTTCGTGTAACCTGTGAAA	LG7	47190818
11387620|F|0--54:G>T	TGCAGTATTCAAATGATGACCTCATTGCGCATAACAAATATGTCAGCGGTAAAAGGTCAGTGGCTTTGT	LG7	24948783
22645002|F|0--5:C>T	TGCAGCGCTAAGTCTCTCTCTGCTTAACCCCCG	LG7	5187225
22644244|F|0--44:C>T	TGCAGTTAATTCACCTGTAACTTAAAAAGCGTTTATGCTGATCGCGTCTGTCACATGCAGAGGTGAAAT	LG7	35713019
11396443|F|0--27:C>T	TGCAGCGGACGTCCGAGGCCTCCAGAGCCACTCTGAGGAGAGCCCG	LG7	48711948
11386301|F|0--55:T>C	TGCAGCCGCTGCCCCCCATCTCCACCGTGTCCGACAAGTTCCACCACCACCACCATCACCACCACCAGC	LG7	32483701
11389938|F|0--41:A>G	TGCAGGATACAATGTGCAGCTATCAGACTCTGTAGCAGCAGACCG	LG7	27682413
11385858|F|0--58:C>T	TGCAGATGCCGCCTCACTAGTGGGTAATGCGAATGTGCAGCGAAGGTGATACTTTACTCGTAGCAGACC	LG7	25353334
11387616|F|0--66:G>A	TGCAGTATGTGAGTGGAAGTGAAGGACTTGACGAAAAAACATGGTCCAGCTACTCTCTGAGCTGTAGTG	LG7	30072340
11385299|F|0--25:T>A	TGCAGAACACGGGGTGAGTGCCTTCTCCTGCACGCGGAAGTCTATTCGAAAAGTTCCCTGAATAAAGTC	LG7	34800242
17018952|F|0--7:T>G	TGCAGCATGTTTTATGGGGTATTCCTCTATTGGCTTGGTTAGGAACATGGGACCG	LG7	26469304
11389581|F|0--19:C>T	TGCAGCCTGTCGTCGTCTGCGGCTGAACTCGTTTTTCTTCCG	LG7	965925
17013572|F|0--20:T>C	TGCAGGTATGTGCACCTGTTTACTGAGATGAGCTCCTGTCACTGACAAAGGAGTACACCTGGAGCCTCA	LG7	36523834
11396450|F|0--23:G>A	TGCAGCGTTGATCATGTTTTGCCGCATCCAGCGGGAAGGGAAGGTCAAGCAACTTTACCG	LG7	48040516
11395348|F|0--22:A>C	TGCAGCAAAGGCGAACACACGCAAGAAGGAAAAAAAAAAAAACACTAAAACTCTTAATTCGCTCAGGAA	LG7	31327065
11385922|F|0--68:C>T	TGCAGATTTTGCAGCTGCACAACCCTTTATGAGAATCCCCCATTCTGCCACATCCCAAAGGTGCTCTAC	LG7	19630019
11389832|F|0--26:C>T	TGCAGCTTTGGCTAAAAATGCACCAGCGCTCCGAGCTGACCG	LG7	49480723
11387031|F|0--59:G>A	TGCAGGATTTTGGCAGACTGTTTCAGGACTCCTAATTAAAACTTACTGAATATTCAAATGCTGTGTTAG	LG7	32000412
11387698|F|0--44:T>C	TGCAGTCCCCCCCTGGAGTGAAGTGGGAATTATGCATTGATTTCTGCTCTGTGTGGTGAAAACGTATGA	LG7	48079505
11387193|F|0--14:C>T	TGCAGGCTTCTCTTCGCTTTATGATTTATAAGGTATAATCAAATTTTGCGCTCCTCCGCACTCTTGGGT	LG7	9227735
17012647|F|0--9:C>T	TGCAGATTTCATAAAAGTCCTTGATAATTCTCGATAGTGCCCATAAAAAGCAAATAAATCCTAACGCCG	LG7	49576317
11395186|F|0--53:T>G	TGCAGACACAAACTCGCTGTATCTGAACTTTTACTTCACAGTGTAACTGCATGTTGGCTCCAGAGCCTC	LG7	35210711
17883410|F|0--16:C>T	TGCAGGCTTTGTATCACGGAAAGTTCATCGACACCG	LG7	4529670
11386521|F|0--48:G>C	TGCAGCTACACATGTAGGAAGCTTTCACAGCAGCAGCACAGTAATGCTGATGGTTTTAAAGTGGCATGC	LG7	33692267
11389825|F|0--5:C>T	TGCAGCTTTAAAAACCTACAAAGTTTGACAATGTTCCCTTTTTTTCATGAACCG	LG7	5862440
11399185|F|0--22:T>G	TGCAGTCACGCTGGTGTTCCACTGTCTTTGAGCTAAATTCACCTTTCACCCACTTCTGTAATTGCCGAG	LG7	33930144
11387903|F|0--46:C>T	TGCAGTGCTATCTTACTTCTACTTTGTACCCAATGTACTTTGACACCAATGAGCTACAACAGACAAGGT	LG7	23284150
11385660|F|0--53:C>A	TGCAGAGCCTTTTCTCTGCTTGAAAGGATATGCCTGTTCACCGACATCCAATACCTAGTATTAGTAAAG	LG7	33931404
17021782|F|0--36:C>A	TGCAGGACCACAAAGAGACTTTCACCTCCACTTCAACCCCACCG	LG7	13874269
22641326|F|0--28:T>C	TGCAGAGAATTGCTCTTCTCTCCAGGACTGTGGGGCAGTACCATAGCTTTTAATGCTCCCTGGCTGCAC	LG7	43527540
11392227|F|0--15:A>G	TGCAGCCGTGCAGCAACATCGTTTCACCCTTTGAACTTCTGTACCGCATCTGTGTCGATACGGCCGAGA	LG7	36048801
11394650|F|0--20:C>T	TGCAGTAAGGGAACTACAGACGTAGCAACTCCCACTGCACAGCCACCG	LG7	25073960
17016755|F|0--8:G>A	TGCAGAGAGGATGTCAGGGTTTTGTGCATTTTGCAGGCAAATGTTCTAATTAAACGACCACAGTTTGCT	LG7	24694819
17017328|F|0--48:T>C	TGCAGCTCTCTTTGCCTCTGGCTGCAATATCATGTCATGCCATCAAGTTGAAATTATTGCAGATGGAAT	LG7	30244022
11390171|F|0--18:T>C	TGCAGGTCACAGACATTTTACATCCTGCCAGCAGACCG	LG7	34867327
11387016|F|0--57:G>A	TGCAGGATGTGCAGACTGGAAGCTGAGTTGTACTCAAATGCAGACACAAGCAGGCAGGCAGGGTTTAAC	LG7	24483621
[truncated: 7,829 more rows]
