# Supplementary material for: Comparing Genomic Signatures of Selection Between the Abbassa Strain and Eight Wild Populations of Nile Tilapia (Oreochromis niloticus) in Egypt
Source: Front Genet. 2020 Oct 15;11:567969. doi: 10.3389/fgene.2020.567969 (PMC7593532; doi:10.3389/fgene.2020.567969)
Supplement: Supplementary file 1 [file Data_Sheet_1.zip › SupplementaryMaterial/SupplementaryMaterial_7.xlsx]

## Sheet: ASL_Wild
Supplementary Material 7.	Linkage group and linkage group position for all 674 SNPs jointly identified as outliers by BayeScan and Arlequin were compared to the Orenil 1.1 genome (GenBank Assembly Accession: GCA_00188235.2). Corresponding linkage groups and linkage group positions for each SNP sequence are reported. The BayeScan generated Alpha value is also reported as it denotes the type of selection exhibited by each S…
Outliers	Alpha	Trimmed Sequence	Chromosome	Chromosome Position
11398271|F|0--21:A>G	1.2613	TGCAGTGAGCTTTGTTGTCAGATGGAGGCAGTGTACAAAGTATGTGGTATAACCG	1	864984
11387830|F|0--37:G>T	-1.4657	TGCAGTGACTATATAGTAATTGTGTATTATTTACCTCGGGTGAACGAGTCTAACTTGGCGTACTTTTGC	1	935874
11393346|F|0--48:G>C	1.3146	TGCAGTGTTATACAGTATGTCAGCTGCCCATAATGAGCTCATTAGCAAGTCAACTCAAAGTATGGACTG	1	3100807
11386773|F|0--26:G>C	1.3481	TGCAGCTTCAAAAGAAAGACTTTACTGCTTTCAAGCAGTTTTCAAAGTCGGGTATCTTATTAGCAGGCA	1	3461651
11392270|F|0--5:C>T	1.264	TGCAGCGCACTCATATTTCACATGTCACAGTGTGAAAGCAAAGAGGTGGAGTGCAGGAGTCCTTAGCAG	1	4299039
17013058|F|0--7:T>G	-1.399	TGCAGCGTTCCTGCCAACACACTCGAGCCACCCACCAACTCCTGGGAACACGCTCTGTTCTCACCATGT	1	10947226
11387446|F|0--42:C>T	1.0076	TGCAGGTTAACTGAATTAACTGAATGCACCTTCTGTGTGTCACATTAACTTCAGCGCCACTTTACGCTG	1	27490610
11390711|F|0--29:G>C	0.83161	TGCAGTTTTTTCAGCCTTAGTTGCTTGAAGTTGCCG	1	27493033
11395492|F|0--67:G>C	1.0318	TGCAGCGACGGGGGTGGGGGCGTCCTACAAAGACGCCTGAACGTCCGAACGCCGCAGGAGACAGCGGGA	1	29024791
17017493|F|0--10:C>T	0.86454	TGCAGGAAGTCGAAGACCTTGTCTCCCATCTTCATAAAGGGCTTGAAGACAGATTCGGTGACACCGAGA	1	29042251
11394614|F|0--18:C>T	-1.3385	TGCAGGTGTGCTCATGCACAGAACCACAGATGAGAGCAGACGTGCAGCCG	1	29959399
11387401|F|0--50:G>A	-1.4643	TGCAGGTGAGTGATGACGCGGCTGGGCTCAGGTGTCACAGACACAGACGCGCAGCTTCCACTGGAACAG	1	30458119
11393887|F|0--17:A>T	-1.3736	TGCAGAGATGAAAGGAAAGAAACATCCTTCATCCG	2	3636899
11387020|F|0--46:T>G	1.3261	TGCAGGATGTTTATTCTGAGAGGAAGGAAAATTACCCTGTAATGACTTCCTCTTTTTTATATTAGGCAA	2	3942377
22641552|F|0--54:C>T	1.28	TGCAGCAGTGAAAACAAAGGAAGAGTTCACTGAAAGGAGCTCAAACATGCTGCACGGAGCCCATAACAT	2	4591945
22644438|F|0--24:C>T	-1.4055	TGCAGCCATGCCGCAGAGCGCTATCGAAGCCCCTAAATCTCCG	2	5062356
11387012|F|0--30:C>A	1.0759	TGCAGGATCCTGCAAAGGGTAAGTAGAAAACGTGGGTTGGCATACTGTAGTAGTTTGTTAAAGCTAGTC	2	8142156
11385511|F|0--44:T>C	1.3028	TGCAGACGCTGTTGCTGATGGTGGTGCGGCTGGAAAGGATGAGGTTGTTCTGGGTGAAAAGTGAAATGA	2	10418660
11392161|F|0--22:A>G	-1.2924	TGCAGCCACAGGAACGGTGAGCACACCAGCTCTGCGGCAGAGCAACCTCTCTGCTGTAACACCACCACC	2	12148963
11387621|F|0--29:C>T	-1.3082	TGCAGTATTCATGGCAATCATGGCATCCACAGAGTTTATACAAGATGACGGAGCCAAAGAAAAGCAGAT	2	12250270
11397157|F|0--17:T>C	-1.5069	TGCAGTAAACTGCACGCTGTCAATACAGGAAACAGGAGTGCTCTTGTGTTACCGTGCAGGAAGGTCAAC	2	16282243
11389881|F|0--5:G>A	0.75947	TGCAGGACAGGGATCAATTTGCCATCTCCCTCCG	2	16524123
11394783|F|0--16:G>A	-1.3984	TGCAGTGCCACTCATCGGCTAATTAGTCTTCTTCCG	2	22032980
17016618|F|0--63:C>T	-1.7345	TGCAGAAGAAAACAGTTAATGTACCCCAAAACAAACCTACATCATCTTGCAGGTTCACTTCAACTCCCA	2	24482583
17021741|F|0--13:C>A	-1.3545	TGCAGCTGAATCACTGTTTACGTACCCTGGGATCAGTCAGACCAGTGCTACACTCCG	3	3945618
11393018|F|0--23:C>G	-1.3639	TGCAGTAAGGACTAGCCAGTCTGCCAGTATGAACTGAAGTGGATGGATGAGGAAATGGTGGAGGTTAGG	3	4063956
11386968|F|0--57:G>A	1.6793	TGCAGGAGGAAGCACTACCCCAGTAGCACCTACCTCACCCACGTCTGACAGCCGACCGCTGGACACCGA	3	4489705
11393608|F|0--18:C>A	-1.3401	TGCAGAGGACACTGAAGCCCCCGAATCTTCAGAATCAAGTTCCTCACAGAGTGACATCATTGTCATACC	3	5204560
17886746|F|0--48:A>G	-1.4728	TGCAGGTTAGTGAAGCTGCAAGGTGAATCGATTGTGTCGGGGCGTTTCATGTCGGGGCTCCTGATTGGA	3	7246098
11391561|F|0--67:G>A	-1.4303	TGCAGAAGTGAAGTGATGGAGAGCTGTTTGCAGGATGAATGTTATGGTCCTTCCATAAAGACAGAGGGG	3	7515431
17016555|F|0--40:C>G	0.92895	TGCAGCCCAGACGCCACACAGATTTCAAACCCACACCCTGCGCCAGTGGTTATATGAGGCTTTCAACGT	3	8774348
11393284|F|0--14:A>C	1.0339	TGCAGTGGAAAAAAAAATCAGCAAATGCACGGGCTTACCCAGCTCTCCTCTGCTTTCCCTCCTTCGAAT	3	12361307
11388126|F|0--55:C>T	1.5775	TGCAGTTCTAATGGGGCGAGTTCACACAAACATACACGCCTGTCCTCTGGTCTCGCAAGTGTGTATGAA	3	12847891
22644175|F|0--23:G>A	-1.4959	TGCAGGTGGCGGAAGCGGGTGCCGCAGGTGTTGCAGGGGTAGGGTTTCTCCCCAGTGTGAATCAACACG	3	14205222
11387972|F|0--23:A>G	1.2091	TGCAGTGTCAACAACAGGAAGAAATCATATTCAGCTGCACATCTTTCTTTTTTTTCTCTAATTTTTCTA	3	14279853
11385225|F|0--46:A>C	-1.5628	TGCAGAAAAAAAGAAAGAAAAAAATCATCGTCTCATGTCTCTGTGCATGATCGCTGTCCGCAGCGCCGC	3	16857436
28849531|F|0--9:A>G	1.7573	TGCAGAATTACTCCGTCAATGAAAAATGTCTCCCAGAGCTGAAGCGCAGTGACAGGCTGAGAGACCTCA	3	18257353
22643980|F|0--19:G>A	0.90671	TGCAGACACTGACACGAAGGCAAATAGGAAAGTCGAGCAGAGCGCCGCAGTCCCAGCAGACATGTTGGT	3	18682106
11388141|F|0--11:T>C	1.7182	TGCAGTTGAAATTGCAAAGCCCGCCAACTAAAACACAACGCAGCACCACACCTTAACTTGCTTGCTACC	4	979472
11388374|F|0--32:G>A	1.2623	TGCAGCTTGGGTCAGACAGGCTGCTGGAAAAGGACTGGAGTGGAACGCTTCGATCTACAGTGGTGGTAG	4	3280517
11391749|F|0--56:C>T	1.2337	TGCAGAGCCTCTCCAGTGTTTGCTATGTGCTCCTCAATAAACACCCCCTTGGGCAGCTTGTCTATCCCG	4	6373485
22643095|F|0--17:C>A	-1.3731	TGCAGGCCGCCGTTAGCCGTCAGGGTCCAGTATTTCCCAGCGGCAGTCCG	4	6652180
11386979|F|0--56:T>C	-1.3701	TGCAGGAGGGAGATGCAGTCTCAAAATTCCATCACGTTAACCCTTCCTCTACCAGATACTCTTTCCACA	4	6662764
11391873|F|0--10:T>C	-1.3873	TGCAGATCATTGCCCCACCTGAGCGTAAATACTCCGTCTGGATCGGAGGCTCCATCCTGGCCTCCCTGT	4	6691037
17019317|F|0--13:A>G	-1.3926	TGCAGTATTTTACAGCCAAACAATTGGACCAATCTGTGTTTAATCTCCTGCACAGGCCG	4	6788077
11390670|F|0--9:A>G	1.0325	TGCAGTTTCAAGTTATGACACATGTATCAATTTACCG	4	8440959
11390610|F|0--22:A>G	1.1544	TGCAGTTAGTGCAAAATGCGGCAGCACGATTTTTAGTAGGAAATTCGATCACATCACTCCG	4	11457672
11396389|F|0--5:G>C	1.276	TGCAGGAGGCCAGAGACCACACCCTTGCCACACACCCCCACCTCCCAAATGATTCCG	4	11588252
17890136|F|0--43:A>G	1.0816	TGCAGTAAGCAAACTGTAGGCTGTCCAGGTCAGCAGGGATGTTAGCCTTGATGTGTGAAAGAACGAGTC	4	13070133
11394087|F|0--6:A>C	-1.3375	TGCAGCAGGCGCTTATGTCTGTGTGTCTGAAAACACCATGCCCCAACACCCAGCGTCACCG	4	18103468
11388966|F|0--31:C>T	-1.5496	TGCAGACCAGCAGCACAGTTCAGTGGTGCTGCGGGGCTCCG	4	20696742
11386226|F|0--9:G>A	-1.7196	TGCAGCCACGCTTTTGCCTCCTTTGTTTACGTTTCCTCTTGCTGCTGGAAAGAACCAACCACGGAAACC	4	20824635
11392562|F|0--47:T>C	1.205	TGCAGGAAATGTGCAATGCTATGATGTCAGTATGGAGAAAGATCTCTTAGCAATGTTTCCAGCAACTAG	4	21130892
11393786|F|0--11:C>T	-1.276	TGCAGACACCACGGACGAGTCATTCCTGTTATAATTCTTTGAAGTCTGCTTAAAGTCCG	4	22517966
11385891|F|0--10:T>C	1.4026	TGCAGATGTTTGCACACTCGCAGATTTTTATTTGTCCATTTCATTTAACCCTCCTCTAACCAGGCGTGC	4	24015443
17885240|F|0--48:C>G	0.87173	TGCAGTGTGTGCTCGTGCTTCAGCTGGAGCTCGTGGCTGTACAGAGACCAGCAGGATCATTTTTAACGC	4	26838403
17020211|F|0--15:A>C	1.4278	TGCAGAGGTCTGCTAACAGTGGGAACATAAAACACACACAGGTTTTAGGTGCAGCACCGATTTGGGACT	4	27088676
11377680|F|0--54:G>C	1.7936	TGCAGTGCTGCACAAATTTAATGCCGCCGAATTTAATGCAGGCAGCGGTAGCGGGGGGGGGGCGGGATG	4	27647982
11396614|F|0--54:A>C	1.531	TGCAGGTACTCCGTGTTGGTAGTACTTGCAGTACTTGGGGTAGTACTCACAGTGACCG	4	28080599
17015001|F|0--8:T>G	0.93663	TGCAGAGGTAATAATGGTCTTTATGAGCTTTTGTGCATATGTGTGTGTGTGTGTGTTGCCG	5	8644983
11387659|F|0--5:T>G	1.0204	TGCAGTCAGAACATTTTCTCCCTCTTCGTGCCACTCTTCTTCCCTGACTCACAATTGAGGTTTTAGTAG	5	14016763
17882426|F|0--45:C>G	1.4736	TGCAGGTTGTGAAAATCTCCATCATCAACACTACGACACAGATCACTCTCTGGGAACACCAGGTGACAC	5	19080207
11385739|F|0--15:C>T	0.95746	TGCAGAGTAAAAATCCGAGGCGGTGACTTATGAATCCTATTTCCACATCTGCTGATCTGGACGGGACTT	5	19157360
11386268|F|0--23:G>A	0.97849	TGCAGCCCCGTGATGGAAAAACAGCAAATCATTTTTTTCTCATCTCTGAAAAAAATAGATGAATAAAAA	5	19162480
11396378|F|0--26:A>C	1.636	TGCAGCAGCGCGTCGTTGTCGTGCACAGTGATGCTGACCACCG	5	19248576
11385952|F|0--53:G>A	1.483	TGCAGCAACTGTGTGATGCCATCATGTCAACATGGACCATGCCACAGAGACTTGAGGCAAAAAAGTGGC	5	19309871
11392779|F|0--59:C>G	1.3818	TGCAGGGACTTTCTGCTCTCCGAGCTGCACGAGAACATCCCGTACCGCATCTGTCTGCGCGCCCTGGGC	5	19426296
11390313|F|0--9:T>G	1.2286	TGCAGTACCTTTGCGGCCCTCCAGGGGGCCCCG	5	19434170
17888805|F|0--27:G>A	-1.3336	TGCAGCCGAATGAATCAACTACTGAGCGCGGCTTGGGAGTGGAGGGAGTGTTGCTCCG	5	30062765
11395743|F|0--27:G>T	-1.5601	TGCAGGGCAGCAGCGGAGAGCTGACTGGCTCCAGGCTAAATACTTCACTCTGGTATTCTCCTGATGACC	5	30114458
11385579|F|0--17:A>T	-1.4389	TGCAGAGAATGATCAAAATGAGAATTAATAACAAAAATGTAAAAACTGAGAAAACTGTACTTGTCACTA	5	33960226
11385790|F|0--54:A>T	0.90679	TGCAGATAATAAAATGTTATTGATTTCTGAAAATAGTTCACACGTTTGGGCTACAGGCTGAATCGCTGC	5	34577884
11394375|F|0--23:T>C	0.98924	TGCAGCTTTTAATATCAAGGCTATAGACCAGGGATGGAAGAACTCCG	5	35512593
11387494|F|0--14:A>G	1.4812	TGCAGGTTTTAGCCAAATGTGACAGGAAATCCAGTTTGACAGATTTCGGCTGGCTGTGCTTCCCGTCTG	5	36721300
22644125|F|0--8:G>T	1.1471	TGCAGGAGGAGAAAAGACGAGTGTGAGAAGCAGCCGAGAAAAAAGGTTGCAGGAGAGTGTGTGTCGTGT	5	36961768
11386957|F|0--59:T>C	1.8897	TGCAGGAGCCTGCCAGGCTGTCGTGCCCGAGGAACTCTGGCGTTATGGCTTTATTACAATAGACCATGT	6	669394
11395443|F|0--18:T>C	1.7548	TGCAGCCAGGGCAGAGATTCGATGGTTGGGCGGCAGACTGCTGGGAACATCGGGAAGATTTCATGTCTC	6	4723420
11396239|F|0--25:C>T	1.2648	TGCAGAAGCCGCTATGCCATCGCATCGGTGATGCTGGAGACTGGCTGATAACCG	6	7452289
17881572|F|0--35:G>A	-1.5037	TGCAGACAGGACTGTCAGCAAATATTGACTATCTCGTTCATCAAAATACTTTTCCTCTCAATTTTCAGT	6	7989868
11396619|F|0--29:G>A	-1.3933	TGCAGGTCACAGCGAGGTCAGAGAGGGCTGAGATAATTTACTGCCCTACCG	6	9216307
11387528|F|0--11:A>G	-1.663	TGCAGTAAGATACTAGAACAGCAGGAGACTCAGGCAGAGGAGGGAGCAGCTGATTGGATTAATATGGCC	6	9651116
11387964|F|0--32:C>T	-1.4938	TGCAGTGTACCTGCCTGCTGGTCGGAGCTTTGCTATACAGTGCGCGTTTTTTTATTCTTACATTAAACA	6	10887122
11387192|F|0--22:A>G	-1.3013	TGCAGGCTTCTCTAAAAACAGAATGTTACTCAGCGTGTGATTAACAGTGTTAATCGTTAACATGTGTGT	6	11925593
17017514|F|0--19:C>T	-1.2592	TGCAGGACAGACAGGGGTGCGACCCAAACATCAGGTTCCCTCCTCCCCCTCCAAACACCCCTTGGGTGG	6	12256530
11393141|F|0--40:C>T	-1.5634	TGCAGTCCAAGCCCTGCCTCAGACCCAGGCTGTATTTAAACAAGGAATCCTCCCCACCAACACCAAAGT	6	12322546
11386442|F|0--6:G>A	1.0949	TGCAGCGGAACGGCGTGTCCAACTGCGTTTTTTACTCACACACCATGTTCAATCAAAGACACTTCAAAG	6	25516019
11389105|F|0--38:G>A	0.88337	TGCAGAGCTGCACTGTGTTACCTCTCTCAGCACTGCGCGGACTGGAGGCCG	6	27337287
11391838|F|0--39:C>T	1.1692	TGCAGATAAACACACCGTGAGTGCGCCTCAAAATGGTCTCGTAGATGTTATAATTAGACCGTAACAGCG	6	28614373
22641311|F|0--40:C>A	-1.3824	TGCAGACTCGAACGACCGCTTCGCAGCTCACTCACTGACCCGCATTTACACCCCAGAATCGCGGAAGAC	6	31557051
11392385|F|0--18:C>T	-1.4983	TGCAGCTCCTGTTAGGTCCGTCAATATTTACTTTTACTGTGTGTGTGAGAGAAGGACAGTGTGTGTGTC	6	33251673
22641924|F|0--34:A>T	1.2481	TGCAGGGGCTATTGTCAGAGGGCACCAGCATAGAAATGAGTCATGATGTAAAGATGGCATTGAGACAAA	6	36087711
17019184|F|0--35:C>T	1.1099	TGCAGGCCTCCTCCCTTCATCCGCCCTGGATGGTGCTCCTCTTTAAAGGTCCCG	7	1861406
17021782|F|0--36:C>A	1.6368	TGCAGGACCACAAAGAGACTTTCACCTCCACTTCAACCCCACCG	7	13874269
11388002|F|0--6:G>A	1.0215	TGCAGTGTGCCCACTGGCAGTGCCCAGCCATTCCACTTGGGAGCAGTGTTGGAGTTCAGAAACTGCACA	7	14794382
11386412|F|0--51:G>C	1.4453	TGCAGCGCAGGCAGTGCCATGATGTGTTGCTGTGACTGATACATGTCCTCAGAGAATTTTTTCACAAAT	7	15091088
17025753|F|0--30:A>G	1.2228	TGCAGATAAATCACGGTGATCACGGGACTTAAAACATTGGAATGTGAATCAATGCTAAAGAAGTGCGCA	7	16060744
11392462|F|0--32:C>T	-1.4184	TGCAGCTGGGGGTGGGCTCCATTGATTGGCTGCATGTGCTGCTGTATGATGCATCACCCCCTCCTCCGA	7	17394147
11387620|F|0--54:G>T	1.318	TGCAGTATTCAAATGATGACCTCATTGCGCATAACAAATATGTCAGCGGTAAAAGGTCAGTGGCTTTGT	7	24948783
11397061|F|0--15:A>G	-1.5156	TGCAGCTGTTCTTCGATCTTTGATTTTTGATCTGAAGCTTCACGCGACGTGTATCACCGACCAGCTCCC	7	26851861
22644491|F|0--25:C>T	1.3579	TGCAGGAAAAAGACAAAGACAATTACGAGATGCCGGGCTTACACAACGTGTCTTACCG	7	31580155
11392397|F|0--39:A>G	0.91793	TGCAGCTCTCAGTCTGCGCCCTGTGTGCACAGATATTTCAATTCGATTATGAATCAACAAATGTATTTT	7	35205522
17019318|F|0--14:G>A	1.4992	TGCAGTCAAGACCTGTTAGTCTCTAAAAGAAGACTCACCG	7	35876908
11393415|F|0--18:T>C	1.103	TGCAGTTGAAGCAGAGAGTGGCTGATTCGCCCAGCCCTCAGATGCAGGGCTGGGTGAATGTGACATTTC	7	36019342
11399631|F|0--6:T>G	2.0078	TGCAGGTTTTAGATATCACGCTGGATCAACACACCG	7	36720085
11386867|F|0--18:G>T	-1.6066	TGCAGGAAGATTGGAAACGTCTCTAACTAGTTTCTCTCCGTAGTTCAAAGCGTCGGCTGGGATATGAAT	7	38830308
11385907|F|0--68:G>A	-1.5125	TGCAGATTGAGAGGCGTTTAATTAATGAAGAGGGCGCTTGCAAATTTCCAATTTTCAGCTCTGTGTATG	7	41056626
11387681|F|0--33:C>G	1.4302	TGCAGTCATGCCTCCAAGAAACCGAGTCATTCACCGTCTGTGCGGAAAGACCTATCAGAGTTCAGGATC	7	43559060
23868375|F|0--42:A>C	0.90985	TGCAGTGCTTTGAGTCTATGATAATGTGCAACATGCTCAAGAAGGAATATTAGGCAAATGAAAATTTTG	7	43824980
17013184|F|0--67:C>T	1.2747	TGCAGCTGCACATGTTGGCCCTGCACACACACGCTCACGTGTCTCTTTTTCTGCTCCAGGTCGCTGCCG	7	44111815
17025377|F|0--24:C>T	-1.5249	TGCAGACACAGAACCACGCATTCACGGTCACAGCTATAAGACCTCTTCCAGACCTCCCCG	7	44123808
11401397|F|0--17:A>G	1.3205	TGCAGGACTCGGGGATAACAAGGAACACCATGACAGGGTTATTGCTCAGCCATCCCTGCTCTTGGCTAT	7	45220920
17022540|F|0--14:G>A	1.3103	TGCAGAGGTGTGACGGTGAAGCACACACATACACACAGAGAGAGGCTTATTCCCTGTGGAGAGTATTCC	7	45508962
11391499|F|0--27:T>G	1.7518	TGCAGAAATCTCTGAGCGTCAAAATCATCTGTTGCTTCATCATGTCATGGTGTTTTCAGTGAAGCTACA	7	46021762
11387165|F|0--50:T>A	1.7171	TGCAGGCTGCGGTCATCAGATGAGCACTTTATAGCTCCCTGATTCTCTCTTATGCAAATGTGCAGCAAG	7	46296039
19450149|F|0--61:A>G	1.769	TGCAGCATGTAGACTCGTTAACCCTGCCCCATGCACGGAAACTAAATCGAGTCGGGAACCAAAGGAGGA	7	46393224
11394228|F|0--11:C>A	1.7191	TGCAGCGCAAGCGCAAGCCCACTCCTCCCAGGCCTACCG	7	46876599
22641196|F|0--21:A>T	1.7265	TGCAGAGCACAACACTCCTGTACAAGGACAGTTTCATCGATGCTCTCTCTTCTTTGTCTCAGACACTTT	7	46899454
11385281|F|0--24:G>T	1.7383	TGCAGAAATGACAGCTATTCTCCAGTTCATGAGCCCCAGCTGAAAATGTTCATGTTGTCGAGACGGTCG	7	46929745
11393127|F|0--28:G>A	1.0452	TGCAGTCAGTCGAGTATTTCCTAGGACCGCCTAACTTTGTCGATTACATATGCAGCCAAAGCCGTGCTT	7	47063157
11386567|F|0--24:C>T	1.1863	TGCAGCTCCAGTCTGCCCCTGCTGCGTGTTTTTGCGTGGCCCCGTGGAGCCGTAGAAAGCGCCG	7	47666288
11393767|F|0--14:C>T	1.7438	TGCAGAATATGTGCCACAAAAGGCTTCTGCTATGTCCCG	7	47925343
19450575|F|0--35:G>T	1.7521	TGCAGGCTGTTGTGCTTTGCACGCATTTTTTCTGAGCGCTAAAACCACACTCTGGCTTCCCAGGGCTCA	7	47925678
17023948|F|0--50:C>T	1.8683	TGCAGACAATTGATCTCAGTAATGATGAAGAGGTGGGGATAGGTCAGACACGCCACTTCTTTCACCGAG	7	47965497
11395983|F|0--16:T>C	1.6167	TGCAGTGGATTAGTAGTGCTGTTGGTTTAGGCGACCGAGGACCGCCGCTATAGCTATCAGCATGTGTTA	7	48004241
11387698|F|0--44:T>C	1.7498	TGCAGTCCCCCCCTGGAGTGAAGTGGGAATTATGCATTGATTTCTGCTCTGTGTGGTGAAAACGTATGA	7	48079505
11396443|F|0--27:C>T	1.4725	TGCAGCGGACGTCCGAGGCCTCCAGAGCCACTCTGAGGAGAGCCCG	7	48711948
11387364|F|0--44:A>G	1.6924	TGCAGGTCCTGGTAACTCTGGGTACAGTGAGTGATTAATGCTGCACCATTACAGGCATGAGAGTGGCAT	7	49080328
11385224|F|0--55:T>C	1.7356	TGCAGTTATATTTGGAGGAAGTTGGCAGCTGGCGGCTCACGGCGAAAGGCTTTCCTCTCTCTCCGAGAT	7	49175790
11388188|F|0--59:A>G	1.6251	TGCAGTTTCACAATTGCATCACTCAGTTTCTAAAGTTTTTAGGGAGAGCAGGCCGTGTCATCACGTAAA	7	49273113
11389832|F|0--26:C>T	1.7275	TGCAGCTTTGGCTAAAAATGCACCAGCGCTCCGAGCTGACCG	7	49480723
17006770|F|0--49:G>C	1.7809	TGCAGACAGTCGAGTCTTTCTGCGCCTCTGTTCCTGCTCCTCTCTCGTTGTGCACAAACAGTTCCTTCA	7	49526948
17012647|F|0--9:C>T	1.7346	TGCAGATTTCATAAAAGTCCTTGATAATTCTCGATAGTGCCCATAAAAAGCAAATAAATCCTAACGCCG	7	49576317
11386447|F|0--17:G>A	1.7398	TGCAGCGGAGAACACGGGGTGTCTGGTGTTCCTGGCGCTGTGCACACGGTGCAAACCAGCTGGCGTCTG	7	49669875
11385680|F|0--16:G>A	1.8805	TGCAGAGCTTTTTACAGTGGTGTGACGGAGTCGGCCTGGAGCTCAGCAGTAAGGTTTGTTACGGCGTCT	7	50182337
11387408|F|0--60:T>C	1.749	TGCAGGTGCACAGAAGACTGTAGATCATGTGTCTTTAAATATCGATACACACGTTTATAATTGTTTTAA	7	50383951
17023983|F|0--60:A>G	1.0466	TGCAGAGACACTATGAGTTATGGTGGTACTGTTCTTTTAAAGGCCTCTTCTCTGTTCTCCATGAGCGCC	8-24.	6677848
11390243|F|0--41:T>G	1.0974	TGCAGGTTCTGCTCTCAAAACTGAGAACTACTGAAGCTCTGTTAGAGTGCCG	8-24.	6978217
11387448|F|0--10:C>G	-1.5997	TGCAGGTTAGCAGTTAGAAATATTAGATTGCAGCAGCAGTCTTACCATTTCCCACTGATTTAGAGCCAA	8-24.	7238599
11390260|F|0--16:G>A	-1.591	TGCAGGTTTGCATACTGTGTGCATTTGCTGATTCAGACCG	8-24.	8171713
11391523|F|0--51:G>A	1.1147	TGCAGAACGAGCGCTCGCTCCAATTACCGTCCCCAAAAGAAGCTCGTGCTCGGTAAAGAGAAGCGTGAT	8-24.	8704789
11397116|F|0--11:A>G	1.5407	TGCAGGCTGTCATATTGCTCGGACAGGTCCCCTCCTGAAATCTTAACTCCGCTCTTAAGGGTCACTTTG	8-24.	12491193
17020365|F|0--54:G>A	1.5081	TGCAGCAGATGTTTGCAGACAACCTGGTTTCCTGACGACCATACAGGAACAGTAGTGATACCCG	8-24.	13710382
11392009|F|0--22:T>C	1.5062	TGCAGCACATCGCCCTCTTTTATCCACGTCTGAAAATCTCTGGATGGGGAAAGAGGCACTTGTCCCACT	8-24.	14389355
11386290|F|0--26:A>G	1.5754	TGCAGCCGACAATGAAGTAAAAACGTAAATTATAACGTAATGTGGACCCACTCACCTCGAATCAAAAGT	8-24.	16234614
11396726|F|0--26:C>T	1.7912	TGCAGTGTGAAAACTGTTACAGATCTCGTAAAAAGCCCCG	8-24.	16505069
11389957|F|0--34:G>A	1.0506	TGCAGGATTCTCAGCTATGCAGGTGTACCTCCCGGCATTTCCAGGTGAGCACCG	8-24.	16980582
17007402|F|0--14:A>G	1.0068	TGCAGCGGGATGCTAGAAAATGCGATAGTAGTTTCCTCTCTATGAATCACTAGAGGCAGGATGCTTGCC	8-24.	17349397
11386712|F|0--16:C>T	0.88702	TGCAGCTGTAATGAAACATTCAGAGGATCAAATGTTTGTGTCCCGCTCCTCTCTTACTCAGGCTAATCG	8-24.	20886162
11397191|F|0--25:T>C	1.0218	TGCAGTCGCTCCTGCTCGGTCACTTTGGTTTGGAGTGTCGGAGTGTTTTGGTGCCGAGATGCGGGTTAC	8-24.	21122285
11392448|F|0--25:G>A	1.0459	TGCAGCTGGAAAACTTCTCAGAAACGTGTGTTCAGAGCTCCACCTCTCCTCCATCAGCTCGCTGCGAGA	8-24.	21354371
11392299|F|0--21:T>G	1.0593	TGCAGCGGCTGACGGCACACGTCACGCGGTTCACTCACCTGCTGTTAAACTCCAACTGTGGACTAACTA	8-24.	21865461
11389699|F|0--34:A>G	1.1881	TGCAGCTCCCCGCACTACCAGCGCGTTTCAGCCTACCG	8-24.	21885931
11393856|F|0--40:G>A	1.4425	TGCAGAGAACCAGCTCTCGTACCATCCCCTGTCACTGTTCGCAGTTAGAGCCG	8-24.	22776251
11386936|F|0--12:T>G	-1.7806	TGCAGGAGAAGATCTGTCCAGACTGAAAGGTCAGGAGATGCTCCAAAGGGCAGCAGGCATGTTATGACT	8-24.	23027236
22641783|F|0--62:C>T	-1.3956	TGCAGCTTTCACACACAAGTACACACAATGCCTGCATAATGGGCAGACCCTGGGTTTCCAGGCCCATCC	8-24.	24960909
11396134|F|0--68:T>C	1.7932	TGCAGCTCCAGCTAAAATCAGCATCTCTGTAACTGCAAATCCAAATGAAGGACTCCCCTCTCGTGTTTT	8-24.	25117208
22642307|F|0--66:G>A	-1.3064	TGCAGTTTGCTGCTTCAGCTACTTTGATAGTTTGGACAAAAGCGAGAGGGTTGCCGGTTTGATGTGGAG	8-24.	25376907
17008425|F|0--63:G>A	1.3957	TGCAGCAGTGGAACAAGTTGCACCCTGCGATGAAGTCCAAAATAAACCCCCTTGAAAAAAAAAGATGCT	8-24.	26850011
11395444|F|0--61:G>C	1.0111	TGCAGCCAGGTGAGGTTACGTCTTAGAAAGAGGTGTAAAGTATGACCACAGTGACAGTGCAGCTGGCAA	8-24.	28145676
17882082|F|0--39:C>T	-1.5112	TGCAGCTGAGGCAGATCAGCGGAAAGGGTGAGGAACGATCGAGGCGGTTAATTCAAGAAGAGTCATCTG	9	5913993
11389793|F|0--36:A>G	1.3144	TGCAGCTGTTCGCCTATGAAACAAATTAATTGGCCCAAAAATGGCCG	9	8520661
11388874|F|0--41:G>A	1.4804	TGCAGAACCCAGACGTTTAAGTGTACGCTCCAGATGTGAGAGTGACTAATCCTCTCCG	9	8654860
22641570|F|0--10:A>C	1.4942	TGCAGCATGCAGTTTCTTAACAGCACATGCACACATACCTAAACAGGATGGGGGACATTGTTGGCAAGA	9	8836654
11390575|F|0--14:C>T	-1.5573	TGCAGTGTGTGTTCCTTAAATAACACTCGACCGCTCAGAAAGCCG	9	9491150
11392650|F|0--21:T>G	1.4437	TGCAGGAGTCGGAGGACATTCTCAGGAAGGACATCACATCTATTTTGTCGGGACCCAGATAAGCAGCAT	9	9776881
11395914|F|0--9:A>G	1.3843	TGCAGTCTCAGTATCTGAAGTCAGCTGGCAGAGATTCTGTTAACCTTGAAAGGAGCAGGACTCGGATTG	9	9805554
17009863|F|0--15:G>A	-1.5455	TGCAGCCATCTCCAGGAGAAGAGGAAGAGTTTCCG	9	10321416
11386877|F|0--11:A>T	1.3024	TGCAGGAATAAAGCCATTTCTGGCTCGTCCATAGCCTGGATCCCCATCTCCAAGATTTTACAGCTCTCC	9	10405456
11392676|F|0--29:A>T	1.5351	TGCAGGATTTGTGCAGTTTAGTCTGTAAGAATGTCTGAGCGTGTGGTAAGTATGTGCGCGCGTGTGTGT	9	10876179
11385839|F|0--65:A>G	1.637	TGCAGATGAATTACACGGCACCATAAAATTTGACAAAATATACCCATCTCTTTAGCAAATGCAGCATGA	9	10912299
11389203|F|0--40:A>C	1.7077	TGCAGATATTTACCGCTCTGCCTCCGTTCACTCTGGGGATATTTGACCG	9	10916360
11389803|F|0--18:C>T	1.2547	TGCAGCTTCACTCTCCTCCGCTGCTCCCCTCCCCG	9	10964080
11393850|F|0--31:G>A	1.5079	TGCAGACTTTGATTTAAACCCAGATGTGAAAGCACTCCCG	9	10987398
17885019|F|0--41:T>C	1.5429	TGCAGGGTGGTAAAAGCTTTCTTGGTGGGCACTTTGCTCTCTGAGTCAAAGAGGCGGCCTCATTAGTAT	9	11398947
17013716|F|0--8:T>C	1.2987	TGCAGTAATGCCTCGAGAAAGCTATCTGGCATCTCTTTGACACTGTATTGCATGATTCATGTACTTCAA	9	11473306
11398257|F|0--11:A>C	1.4651	TGCAGTATCTCACAGCACTAATGTACGGTGGCCCG	9	11612183
22641518|F|0--28:T>G	1.6959	TGCAGCAGAACTTGAAGACCCACTTGGGTACGCAAGCACGTGCTTGCACACACACGCACCACCCTCCCA	9	11642668
22641803|F|0--10:G>C	1.4769	TGCAGGAAGTGAATGCTCTGGAGTGTGAGATTCAGCTGCTGAAGAATCTGCGTCACGAGAGGATTGTGC	9	11645565
11391526|F|0--6:A>G	1.7214	TGCAGAACGTGCCTGGAAAAATGTGCTATTTTCAACTTCCCTTTGAGATATATTAGGCTTCATGCTGGT	9	11646998
11386453|F|0--43:G>A	1.6181	TGCAGCGGCAAAGGGCAAGAGAGATGATAAAGCAGCAGGAGAAGGTGAGAATGAAAAAGCCACACAAAT	9	11748443
11385614|F|0--9:T>G	1.4568	TGCAGAGAGTAGTACGCTCTGTTTCATGCGACACTAAGGCCCGAGGCTGGCTGGCGTGCACGAAGCAGG	9	11759843
17015631|F|0--20:A>G	1.2625	TGCAGTGACGCCTTAATGCAACTAAAGCCCCG	9	11764576
11387741|F|0--29:T>C	1.6697	TGCAGTCTCACCCTGCCGCAAAGCGCTAATTGGGGTGGCCTCATTTAGCAGCACGTCAAAGGGGACGCG	9	12021222
11396157|F|0--13:A>T	1.3282	TGCAGTGCAGAGGAACAGCTTTTACTTTGAAGGAGAACATTCTCTGTTTCTTTCCAGTTATTTTCCGAG	9	12336765
11387643|F|0--49:A>G	1.2863	TGCAGTCACACTGGATGAAAATACTTCATTTGCACATATTTCTTTTCACACTTTGACTCAATGATTTCC	9	12605461
17017063|F|0--33:C>A	1.3132	TGCAGCATGCAATGACGAGAGGAGGGGGAGGAGCCAAGCATTTACGCGCTTCTTTCTTTCCCTCACTTC	9	12867021
11387626|F|0--22:A>G	1.314	TGCAGTCAAACCTGGAGGAGGAACTGGAAGTGCTGGCCATTCATACGAACATGGCACTTCACCTCCAGC	9	14669811
11385851|F|0--28:G>A	-1.6024	TGCAGATGCACTGAATGTGACAAAAGTGGGCAAACGATGAAAGAAACGTGCATGGTGACTATGTCATAA	9	14698224
11393187|F|0--24:A>G	-1.682	TGCAGTCTCTCGGTTCAGAGGCACAGAGCCAGAGAGGTGATTCATGATGCGAGCCTTTTTCTTGTTACA	9	14919204
11392663|F|0--39:A>G	-1.491	TGCAGGATGCACCGATGCGGAGTGCGCTGTTCATGTGAAACAATTTCAACCCAGCAATGACACCCGAGA	9	17204284
11395436|F|0--47:A>G	1.1984	TGCAGCCACAGGTTTAAAAGCGGATCAAGCTATTGTGTTAGCCACCCAACGATAAACCAAAAGACATGG	10	3575466
11398241|F|0--33:T>C	-1.4648	TGCAGCTGGGTACACTGTGTTCCAAACTGAAGTTCTTGCAAGCTAGCTGTTGGAATCACCG	10	6612430
17018330|F|0--16:C>T	1.6221	TGCAGGACTGATTCTACCCCAAACATGCAAGTTTCAAATCTTGAGTTTTCCTTTCCTCCCCCAGCTAAA	10	7749475
11395984|F|0--68:G>A	1.5386	TGCAGTGGCGACTAGCACAGAAAGTCCGTGCCAGGATGAAGCGGTTTCTCCACTCGAGGAAGAGCTTCG	10	7749932
17007817|F|0--40:G>A	1.558	TGCAGGGGAGAGCAAGGGCCTTTCTGTCCTGAAACAAAGCGAACTAGGACTATTAATGAGGGAACCTCG	10	7855131
11395935|F|0--40:T>C	1.4192	TGCAGTGACCTAAGTGTAGGCTGTGTAGCGGACGGTATATTTGACTGACTATCACCGCTCGCGCTCCTC	10	7872036
11396081|F|0--40:C>T	1.5202	TGCAGTTTCTTAAGAACTGTGGTGCTATTTTGAGACGATACTACACTTGAAAACAGCCCACCTGGGTAG	10	8275243
11385625|F|0--54:A>G	-1.5151	TGCAGAGATGCTGCTGATCAGCTGCTGATGTTGACGCCGAAAGGCAGATAAAGGAAAACTTTGACAGGC	10	8822849
11393282|F|0--30:A>C	1.7055	TGCAGTGCTTCGATTCAGAAGAACTATTTGAGTAACCAACAATGTCTGGAAGAGGTAAAACTGGAGCAA	10	9056719
11388029|F|0--62:C>T	-1.6334	TGCAGTGTTGCAGCCAGTCTCCCATAAGTGTGGTGTACAAATGATGACGACACACATCCTCTCGGAGTT	10	9146279
17026049|F|0--27:T>G	-1.7106	TGCAGCAGATGTGACACAGCCACTCTGTCTGTCAGGATTTGGGTGTGGTCCG	10	9439474
11386561|F|0--34:C>T	-1.4266	TGCAGCTCATTTACATATGAAGTCACTGAAGTTTCACTGAATCAAAGAAGCCCACAAACATCTGAGTCA	10	16979846
11386422|F|0--5:T>C	1.2114	TGCAGTGCGTCTTAATCTGCTCTGAGATCTCCTCCCTGCTGGACATGCCCGAAACACCTCACCAAGGAG	10	17028642
11386296|F|0--7:G>A	-1.6384	TGCAGCCGCCTACGATCACACACTGTGCATTTACCAAAATAACACATATAAATTACTCAGAAAAGGTCT	11	2147410
11395608|F|0--38:A>C	1.4074	TGCAGCTTCCCAGCTGCCAGCCTCACATATCACCACCAACAACAGTAACCAGCACCCAGTGCAGACTTT	11	4335464
11385394|F|0--39:C>G	-1.6598	TGCAGACAAAAGATACTTGAATCCTCTGCTGATGAAAGGCGAAGAGACCGAAAAGCTGTGAAAATTGCC	11	5722275
11396385|F|0--23:G>C	-1.5075	TGCAGCAGGAATTCTAAAGCTGTGGTGTGGTTGCTGCCG	11	6581491
17027912|F|0--6:T>C	-1.3893	TGCAGCTATCTTCCTCTGCTTGTCCACCACTACTATGTCCG	11	7357243
11390751|F|0--9:C>A	1.2181	TGCAGATTACTAATACAGAATTGCATATTTTTGTTTTAAACCG	11	8015788
11385789|F|0--43:A>G	-1.446	TGCAGATAAGGAAGAAATACACGATTCTAGTGAGCAAAAACAGACCCACTGAGCTTAAACGGGTCTAAG	11	8037985
11396042|F|0--64:G>A	-1.3051	TGCAGTTAGGCTAAGGATATATTAAAATTGGATAAAGGGGGGTAGGATGTAAGGCTTAAATGACGGACA	11	9272563
11392680|F|0--15:G>C	1.8723	TGCAGGCAAGTCTTAGAACGTCGTCCGATGAGCGGCAGTGACTCACACACATTCCTTGAGCTGGGACCT	11	9419370
22641305|F|0--7:G>A	-1.409	TGCAGACGTAGCCGTGCCACTCCAGGGCTGGTTTTTAGCATGGGGGGTCTAGCCAGGACCCTTAATGGA	11	10125351
11395433|F|0--16:C>G	1.1214	TGCAGCCAAAGAGGAGCTAAGAAAAAACTAAAACAGAACCTGGGTTGTGACCAGTTATGACTAAACTTT	11	12917106
11395232|F|0--11:T>C	-1.2588	TGCAGACTGGCTCTTCCATGTTGGGCAGTTCGTGTGAGAGAGAGCCCATATGGATGTATGCAGCGCTAT	11	13640741
11388118|F|0--26:T>A	0.96752	TGCAGTTCCTGGTGCCTATCAAAGAATCTTGATTTCCCCTTGGGACGCGGCAACGATGATGAGTGATAG	11	14453718
11387060|F|0--62:C>G	-1.4164	TGCAGGCAGCACTCACTGAGGTGAACTGTTGGTCAGAAATGTCTGTCTGTAGCTCGCTTACTCTTAATC	11	15202576
11393214|F|0--48:T>C	1.1529	TGCAGTGAATAAGTGATTCAACAGCAAAGCACCAGCTACACAGATAAATAGTGCTGCATAGAAATGCCA	11	16311006
11386014|F|0--49:G>C	-1.4536	TGCAGCACGCGCTAAAGGAGGGAAAGAATGATGCAGCAGTCTGGTACCCGATCCCAAACACCATCCTCG	11	16930846
17008187|F|0--52:C>T	-1.4893	TGCAGTGCTAGGTTACATCAAGCACTGCATGGACACTGTCACCATGTAAAAGCGGGTACGGGTCTACCA	11	18960029
11392467|F|0--47:T>A	-1.5237	TGCAGCTGGTTATCAATTGAACTTTCAGGGTGACGCTATTGAAACAGTTCTCGTTGTCTTATTCTACCG	11	22306342
11391777|F|0--38:G>A	-1.4223	TGCAGAGGAGGAGTGAAGCAGTGGCTTCAGGGTGTGGTGTCAGGGGAGGCCGGTGTTTACAGTCGACAA	11	31454375
11396305|F|0--38:G>A	-1.4936	TGCAGAGGAGGAGTGAAGCAGTGGCTTCAGGGTGTGGTGTCAGGGGAGGCCG	11	31454392
11386986|F|0--58:G>A	1.2044	TGCAGGAGGTCGAGCTTCACACCTCTGATCAGGACTAAAAGGAGCTGTCAGAGTAACCGCAGACTAGAG	11	32495053
11386987|F|0--34:A>C	1.0028	TGCAGGAGGTCGAGCTTCACACCTCTGCCTCGGAATAAAAAGAGCTGCCAGAGTAAAATGCCTCCGAGA	11	32534302
11386827|F|0--66:C>T	1.7243	TGCAGCTTTGGAAGGTTGCGCCCACATACTTTGCACAAAAGCATATCCTAACCCGCACACACACAACGT	11	32962889
11385498|F|0--36:A>G	-1.4141	TGCAGACGAGCCCCGTACACATCGGCATGGGGAGGAATTAAATGATACATGACAGGGGGATTTCTTAAA	11	33181945
22644096|F|0--28:C>A	1.0102	TGCAGCTCTGCATCCTTTAGCTGATCAGCAGCTATTCAAGGTAGCCAGACCTCCTGCCTCAAGCCTAAG	12	3042589
11390554|F|0--44:T>C	-1.3509	TGCAGTGTATTAACAGTGAATTAATATCATTTACATGATTAAGATTGCACGATTTCCCG	12	4512645
11388128|F|0--23:G>A	-1.5411	TGCAGTTCTCATAACTGCACGCAGCTACCTCCACCCCCCCTTCCTCTTTCCCATCTGATGCTACTGATA	12	5404097
17027372|F|0--36:A>C	-1.3599	TGCAGTTCTCCATCTCACCGCTTGGTGACACAGCAGAGCTCACAGTTGTCCG	12	6476309
11395450|F|0--48:G>A	1.3602	TGCAGCCCGCTTTCCTTCTCCGTTTTTCCTTTTTATGCTAGAGAGCTCGGCGGCTCTCTGCCCG	12	6554604
11395189|F|0--54:C>T	0.84639	TGCAGACACGATGACAGTTCAATGCTTTTCAGCATATTTGCTTTATTAAGTCGGCTGCTGTATACACAC	12	6909389
11385477|F|0--22:C>T	-1.4649	TGCAGACCCCCAGAATTGCCCACTGTGACTCACTGAGTTAACAGCTGTAAAGATTTTATTATCTCAACC	12	7134182
11390269|F|0--13:A>G	1.3639	TGCAGGTTTTGGTACTTGTGTCGGTGCCG	12	7473826
11390063|F|0--14:G>A	-1.3309	TGCAGGGAATCAGCGCAAGTGTTTCTTAGACCATAACAGATACACTGCCG	12	8859351
17006957|F|0--21:T>C	-1.6559	TGCAGAGGGAGCTGCTGCCCATTCACAAAAGAGAGGCACACATAGTGAGAAACTTGGCTCAGGGTTTTG	12	10040966
11386337|F|0--22:A>G	1.4151	TGCAGCCTGACAATCTGCCTACAGGGGACAGTTTGCCACATAGTGTTTTGAACAATGCAATATTCCAGT	12	10161369
11396518|F|0--8:C>A	-1.4116	TGCAGGAACAAGTGGACTGTGCCTGCCG	12	14206422
11389153|F|0--45:C>T	1.2624	TGCAGAGGTTGAAGGCATAGAGCAGGGGTGGGCAATCTCAGTCCACGAGGGCCG	12	27281624
11393725|F|0--33:C>T	-1.3287	TGCAGAAACAGAAGACGGATATGGCGGATACAGCCAGGGACGCTCCACCG	12	28740622
11390140|F|0--15:A>G	-1.4829	TGCAGGGTGGAACAAAAGCAAATCCTCCG	12	28961278
11395235|F|0--28:C>T	1.1187	TGCAGACTGTTGGAGACGCTCGCCTGCTCATTTCATACTTCTGACGAGTTTTGCAGAGGGGGGTTACGA	12	32627093
11396989|F|0--43:C>G	1.1578	TGCAGCAGGGCAGCGGCCGCAGGCTCCGAGGTTTCAGCGCCGTCCGCCGTGACTCAGCGTGAAAACTCC	12	32729181
11398088|F|0--46:G>A	1.0064	TGCAGAGCTGCTATCAACCCAATGATCCACAGGTCTGTGCAGGTACGGATAAATGCTCCACCTGAGGCA	12	33023715
11378229|F|0--45:T>G	1.702	TGCAGCTTTCTGGGCAACGTTCCTGTTACCATGACAACCATATGTTGTTCTCCG	12	33097043
11397101|F|0--60:G>A	-1.3487	TGCAGGCCTGCGCTCTGCTGTGCGTAAAAGAAGAATTTAGAAGGTACTCTCACCTCACAGGAAGCCGTT	13	1574183
17026449|F|0--7:C>T	1.5975	TGCAGCTCGCCTTCTTACTGGAGCTAGAAAATTTGACCCTATTACTCCG	13	4848047
17007555|F|0--41:G>T	1.4847	TGCAGCTTCCTCAAGATTTCCTCCATGCTGGCTTCAAAGACGAGACGGCTTTAAAACACCAGAGCGCAG	13	5944568
17027163|F|0--10:G>C	1.9173	TGCAGTTCCTGTAAAGTCAGTCGAGTGTTAAAACCTCCAACATCTCTCCTTCCTCTTCTCTCCTTATAC	13	6533739
11388983|F|0--9:G>A	1.0135	TGCAGACGCGCCGCTGACGCGCAGGCGTCCG	13	6544505
17012588|F|0--14:T>G	1.6209	TGCAGATCTGCTGCTGCCGCTCTCTGAACGACATAACAGACCTGAAGCAGGTAACCGTTGCGTTGTGAA	13	6803396
28849946|F|0--50:C>G	1.6103	TGCAGTAAAACCAGAGATGGAGATTTGCACCTTTTCAGCCTAAATCTGCTCTTTCAGGGATAAAAATTC	13	6814967
11386691|F|0--17:T>C	1.5946	TGCAGCTGGAATCACCATGCGAGAAACTTTTCCACGTTTATCACTCCCTCACTCCTTCCACCCACTCCT	13	6920826
11396356|F|0--5:C>G	-1.4057	TGCAGCACGGGGCGCGAGCACCAGCGCGTGCGCCG	13	7147935
11397717|F|0--58:A>G	-1.3821	TGCAGCGCGCGCATGCACACACATTGGTTTCCCTCGTAGAGTCTATGTGTGTGTGTGCACGCCTGTTGA	13	8823405
11392283|F|0--58:G>C	0.92016	TGCAGCGCTGTCACACTCAGACAGACCTAGCCAAGCTTAAACACATTAATCACAGTCAGTGCCTTCAGC	13	13549501
11387951|F|0--45:A>G	-1.4997	TGCAGTGGTGGATGTCTAGAATCACATTTTGCAGTAATGACACACACAAAACATAGAACCACAAGGTAA	13	15168968
11392586|F|0--34:T>C	-1.3275	TGCAGGAATGCACAGTAAGGTGTGCAATAGTGCGTTTGTTATGACAAATGGCAGATTTATCTAGCCTGT	13	15918935
11394693|F|0--24:A>G	-1.4569	TGCAGTCACTTACTGTTTCTACTGACTGCTTTGATGTTGTCCG	13	16384868
11392242|F|0--48:A>G	-1.7012	TGCAGCCTGCATCAATCCAGAGCTACATGGGGAGCGGTGGTGGCATGGACCCAAGTAGCCTCAGGCATT	13	17520299
11395978|F|0--63:G>C	-1.3088	TGCAGTGGATCAGCATAAAGGGAACCTTGGGTTTCAGCATCTTGCCCAAGGATGTTTCAACATGCAGAC	13	17702413
11393045|F|0--30:A>G	1.4011	TGCAGTACGCAGATTTACGCACTCATCCCCAATGTAGACATCTGGCCAGACCTCGTTGAAGTGTGTGTA	13	18026687
11395161|F|0--45:T>G	1.1225	TGCAGAACGGTGTCTGTCTGGAGATGGGAGTGAATACAGTGGAAATGTTGACAAGTCATCCACCGAGAT	13	18084441
17023581|F|0--41:G>A	1.0015	TGCAGGCGAGTCACCAATCACAATCGACTTTTTTAACCGTCGGTTTAAAACTCCG	13	28330330
11397180|F|0--33:A>G	0.99714	TGCAGTCACCTAACCTACTTAGCAACTAGCGTCAGGAGTCACAATCACAGGGCCCGAGACGAAGCCTTC	13	28484689
11394695|F|0--50:A>T	0.97967	TGCAGTCAGAATCTTTTCCAGATGGTCCAGGAAAGCCAGGTGGTCCTATAAATCCG	13	32601427
22643118|F|0--54:T>C	1.2179	TGCAGGCTTTTATAGATAAAGTTATTAGTGAAACACCCTGACATATTTAGAGGGTTGCCG	14	697927
17014144|F|0--47:C>T	1.5113	TGCAGTTGTACTTCTAGCACCATCTTTGACCTCCACACATCCACGCCCAGCTCAGGCTGAGAGGAAGCC	14	2878789
22644176|F|0--57:A>G	0.9324	TGCAGGTGGTCGACTTTGATAACGCCGCAAAGCACGATGGGAGACAGACCCTCTAACACGGTTAAAAGG	14	3150205
11395896|F|0--51:C>T	-1.651	TGCAGTCCCACACAGTCGCCAGGGGCTGCTGTACTTTGCCCTGAGGAAGCACGGCCTTGCTGCCGAGAT	14	4604351
17019291|F|0--23:G>A	-1.3507	TGCAGGTTTTCTTGCTCGTCCACGAGCAGGAAGCTCCG	14	4684513
11387781|F|0--26:C>T	1.549	TGCAGTCTTAGAGGGAAGTGCTTTATCGGGGTGATTGAATTGAATTGTTTTATAGTTCTGAATGCCAGA	14	6671526
11388139|F|0--37:A>G	1.5269	TGCAGTTCTTTTTCAAATTACCTGCTAGTTTTGTTTCATCCACAGATAATAGCAGGTATTTTGCTAACT	14	7722030
11388231|F|0--60:A>G	0.95759	TGCAGTTTTCCACAATATTTCTTTGTTTGGCAGTTCCTTCATCTTCGTTTCACCACACCCACAATTTCC	14	10531164
17012156|F|0--42:C>T	1.3179	TGCAGAAAGGATCAATGAATTTCGTAAACAAAAGCCTGTGGTCAACAGCTAAAGCTAATGGCAGCTAAC	14	10607486
11387930|F|0--24:C>T	1.4927	TGCAGTGGAGCAAAAGGAGAAGGACGGGGTGGCGGTCTGGTTTTAAGAGGGCTGCTTGTTCAGTCAGCC	14	11110420
22644903|F|0--14:G>A	1.2677	TGCAGTAAAATCCCGCCAATTTAGCATGACTTTGCATCGTACAAGACATCAATTCACATGCAGTCCACT	14	11608239
11392697|F|0--57:C>T	-1.5408	TGCAGGCATAGTTAAGGCCTACTACCTGCGAGGGAAGGCCCACGTGGAGGTGTGGAACGAGGCGGAGGC	14	14375892
11387355|F|0--32:A>G	1.2958	TGCAGGTCACGTCAGAAAAAGCGAGGTGGGGCACATAACAACTGTGTGTTTGTTCTCCACCG	14	14828233
11386978|F|0--59:A>G	1.6582	TGCAGGAGGGAGACAAAGAGTGCACTTAAGCTAAACCTGCTTTCAAACTCATCAAAGATATTCTGCATG	14	17490848
11395672|F|0--7:T>C	0.90745	TGCAGGATTTAACTAGAAAAAACTTTTTTAGATTAAAAAAAACCCTTAAGATCTCTGGATTTGTCTGAG	14	18292129
17887927|F|0--7:C>G	-1.3	TGCAGACCACACTGACGCAATCCCATATTGCATCTGAGCTCCG	14	21255478
22641245|F|0--10:G>C	1.0256	TGCAGAACTTGGGCCGTTTATCAATGCCCAAGTACGTGAGTACGTACTCGCGTTCTCGGTGAGTACGTA	14	22292019
11396558|F|0--27:C>T	-1.4383	TGCAGGCCATTAGAAAAAATGCAGGTTCAAAACCCTGCCG	14	23787343
11388136|F|0--51:T>C	-1.3236	TGCAGTTCTTTACTTTCACCACTGGAGGGCAGTGAAACTCTTTCATTACAGTTTTGTTTAATAAGTTGG	14	30617380
11387831|F|0--67:G>C	1.219	TGCAGTGACTCAAATAACAACTTGTCGTGACCAAATTATGCAGAAGAGCATCTCTGAATGCACAGCAGA	15	801348
11387708|F|0--35:T>C	1.3416	TGCAGTCCTGACCTTAAACCATTATCAGACCAATATGCATCTAAGAGGAAGTATTTTTATTTATTAGTT	15	2653516
11387615|F|0--14:C>T	1.622	TGCAGTATGTGAGACGAGCAGAGCTCTGAGTTTGTGATATGCACTGCGTGAGCTCCACAGAGCACTGTC	15	2792341
17012456|F|0--50:T>C	1.8107	TGCAGAGCTGTGCATGGCGCCCAGAGTACATTTAAATACCTTTCAGCCATTCTGACCTACTTTCGCTCG	15	2822978
11396000|F|0--40:T>C	2.4607	TGCAGTGTCAGGCTGCGTCACTGGTCACGTGGGATGTACCTCCCCCTCCCTCCTCCCAAACTCCCGAGA	15	2823506
11395223|F|0--66:G>A	-1.4356	TGCAGACTACACATCCCTAAATATGAAAATACTCGAACATGTCGCAATCCTTTGAAAACAATACCCGAG	15	4988539
11397804|F|0--31:T>C	1.1813	TGCAGTGACAGAACACTGATCGTAGCACCGATCAGGAACGAATTATTTCGCTCTGTTTTGGCCTCCGAG	15	5632244
11393043|F|0--41:G>A	1.1104	TGCAGTACCGTCTCTGACCCATGGGGTCACTGTGGAGTTGCGAGACTCTTCAGAATGCTCCG	15	5794414
11386535|F|0--15:A>G	1.0037	TGCAGCTATGAAACTATGAGGCAGTTTTTCCACTGAGTGTGTATCGGCTCGGCCGAATTGCAAGAATAC	15	7603848
17882685|F|0--54:G>A	1.0403	TGCAGTTCTGTCATTTTTGGTGAGAATGGGAGAATAGACCCAGAGAAGACACATGTTAAACAGCCTCAG	15	14106082
11388054|F|0--34:A>T	1.541	TGCAGTTAACAGCTGGGTTTGTTGTAATTTTTTTAAATACTTTTGATCGGACTTTTTGCTGCCAACATT	15	15007272
11385717|F|0--10:C>T	0.99618	TGCAGAGGCCCTTTTAGTGTTTACCAGGAGGTTAACCACAAGGCCGTCAACATAAGACAAAAAGATGAG	15	15120176
17024209|F|0--13:C>T	-1.4769	TGCAGGAGACATCCGCCCAGGGGCGGAGACCAAGGGAACTCAGGTGCCTGATGGAATTTTCCATCATAT	15	15814964
11401764|F|0--7:C>T	1.0429	TGCAGCTCAGAGCTCCTGAGCTCAAACGACCCTCCAACCTCAGCCTCCCGGTAGCTTGGATTACAGGCA	15	17097767
11392421|F|0--12:G>A	1.4684	TGCAGCTGCAAAGACTGAACACAGTGAGGTTTGAGGTCCACAGACTCCACATTAGGCCTTATGTTATGT	15	19315035
11395562|F|0--9:A>G	1.323	TGCAGCTCCACTTGTGCTGGCTATGCAAGCCTTTCAGAAGCCTCTGCCAAAGGTAAGAGCTGATTGCAG	15	19315194
17887844|F|0--13:C>T	1.5692	TGCAGTTTTAAAGCGCTCACAAAAGGTTTGTTTTTGCAGTGTCATTCATCAGCCCAGCTACAGAGCATT	15	19452502
11394023|F|0--39:C>T	1.3469	TGCAGCAAAATGACCCAAATTAAACCAACCCTGCAAATACGGTTGAGAGGTCCG	15	19684108
11385474|F|0--40:G>A	1.3101	TGCAGACCAGCAAGCTGTAAAACCTTTTCCTTTCAGAGAAGTGCTCACACTTCCTAATGATCAGTTAAT	15	19696845
17023322|F|0--13:T>C	-1.4152	TGCAGAAAATTGCTGACCTCTGCACACTATGAGCCTCAGCATCCTCTGACCCG	15	21779714
17023173|F|0--61:G>A	1.1865	TGCAGTTTTTGAGAGTTTGTGAAGCTCAGCAACAGGTGAGTTTTCCTCAGTTGTTGTTAGCGTGTAGCT	15	22257092
11390249|F|0--30:C>A	1.0999	TGCAGGTTGTTTCTAAACGCTTTCTGAAAACCAAAAAGAAACGTGACATCCG	15	25049003
11386633|F|0--35:G>A	1.0233	TGCAGCTGAACAGCTGGCCACTGCGGGCTAACATCGAGTCTGGACTGAGAAAAGGTCAGGAAGCCTCCC	15	25822867
11392813|F|0--46:C>G	1.5262	TGCAGGGCGGAGGGAAAAGGCTTCAAACTACTAACCTGAGAGGCCGCAGAAATGGAGGGGTGGGCGGGG	15	26131550
17018247|F|0--54:C>T	-1.3319	TGCAGTTTCATCAGTTATCAGGCCTGCATGTGTAACCCGTGTTGATTTAGTGAGCTGTCTCCTTTGCTC	16-21	3708033
17023148|F|0--67:C>T	-1.5376	TGCAGTTGGGAGGCTGTGTAAAAACTTTAATTGAGACAGGACTCCACAGATGAACTTCTCATCACAGCG	16-21	4780392
17023981|F|0--19:C>G	1.5814	TGCAGAGAATCTAGTTTTACTTCTGTGTAAGACTTCTAGCAGCATGTCCTCCCCAAAGGTGCGCTTTTC	16-21	8996201
11391580|F|0--63:C>T	1.1717	TGCAGACAACATGATTTAACTGCTGACAGCACTTTACTGAGTACTGCTAAATGTGTGTGCGTGCGTGTG	16-21	9940037
17013962|F|0--25:A>G	1.8474	TGCAGTGCCAGTTTGAGAGCTGTCAACCCACCTATATGCCAATCTGATAAATCCAAAGGAGAAAAAAAT	16-21	10137454
17012537|F|0--56:G>T	1.2522	TGCAGAGTTGAATGGAAGTGCTAGTTCTGATGATTTTACTATAAACATAACTGTAAGAAATGGCGATGA	16-21	10266203
17016550|F|0--30:A>G	1.6277	TGCAGGGTCGGGGCTAGCGGGGCGAATCCAACAGACAAAACTTGCTTGTGTTTGTATTTTGTCCCGAGA	16-21	10408917
11389184|F|0--27:C>G	-1.5888	TGCAGATAATATATCAAAAGTGATCATCCCG	16-21	13486774
11392526|F|0--18:T>C	1.1099	TGCAGCTTTACAGGAACCTATTTTCTTATTCTAAGCTCTACACGGAACTGAAAAAGGTTACACCAGTAA	16-21	13830059
11386220|F|0--36:T>A	1.1538	TGCAGCCACCACATTATCAACAGCGCTCTCACAGACTCACACACGCGCACACACATGCACTGGGCTCTG	16-21	15871451
17882619|F|0--18:C>G	1.3292	TGCAGTGGGGTCGACTCGCTCTGAACGACTCTGTAACTGGGTCGAGGAATGGAAAAACAACAACAACTC	16-21	17409462
11387902|F|0--49:C>T	-1.4839	TGCAGTGCTACCTCCACCGCAACCGACTGCACCGTCTCACCGTTGACAGCGCAGCAACCCCG	16-21	20296440
11389461|F|0--30:G>T	1.3758	TGCAGCATGCGAAAGAAGCTCTAGTTCAGGGGTGTCGGACTCCAGGCCTCGAGGGCCG	16-21	21414447
11390333|F|0--10:G>T	1.6483	TGCAGTAGTAGCAATGAATCACAACTTCCATCTGCACACTGGCCCG	16-21	23231436
11388213|F|0--30:C>T	1.5253	TGCAGTTTGCCTTACAGCCAGCCGAGGACGCCAGTGAGCACACACCCGACGTCGGACTCGTAATAATAC	16-21	23390531
11386596|F|0--20:G>A	1.6207	TGCAGCTCGTGTTGTCCTGTGCAACGACGTGTCCGCTGTCAGATGGTTTTTGATTTTTTGTAATTTAAC	16-21	23953716
17023189|F|0--51:G>A	1.3861	TGCAGCTCCAAGTCTTCATCAGTCACTTTGAACAAACTCTCTCTCTCACGCGCACACACGCACACACCC	16-21	24052250
17020595|F|0--20:A>G	1.7703	TGCAGCTCTTTGGGTGGTTCATTGAAACATCTGGAGGGGACAATGAATCCCGAGGTCGCTCAGTGGCGC	16-21	24086088
17013963|F|0--59:C>T	1.6007	TGCAGTGCCATCCTTTACAATCAGGAAGTCCTCACAAAGTTCTGCATCACAGAACAAAACTTCAGCTGC	16-21	24108612
11395435|F|0--41:G>A	1.7316	TGCAGCCACACGTGTTTGTGGTGACAGGGGAGAGGACTGGAGCTGTTTCAGAGGCTGAAATGTTAATGT	16-21	24140412
25975128|F|0--36:T>C	1.2073	TGCAGCTAATATAATTAAAGCAGGTTCATGCAGGTCTTGAGCCCCAGGGCTTTGGGTCAGCCTCCCAGC	16-21	24545985
11393750|F|0--44:T>C	1.3694	TGCAGAACGTGTGACGGCACGAAGCAAAGAAACTAAAACTCACATGAGCCG	16-21	28138677
11396723|F|0--37:A>C	1.4777	TGCAGCGTAGAGCTGAGCTGAGTGTTTTGTCCTGCTCAGCACCTGAAACACTCCG	16-21	28212026
11392861|F|0--23:G>A	1.1664	TGCAGGGTTAAACATTTTTGTGTGGCTGATAGATATTAATGCATTTAAATTATGAATAGACTCTACAGC	16-21	28323344
17881743|F|0--6:T>G	1.109	TGCAGATATTTCAAACAGAAATCTCGTAGTTTACAGATATCTTACTTGAGGCAGGGGATGCTGTCTTTG	16-21	28454255
11387104|F|0--8:G>A	1.2459	TGCAGGCCGCAGCACGATGTCTCGCTCCAGTGTGGAAGTATTACAAGGCAGATTAAGGTTGACCACTTC	16-21	28522628
17022474|F|0--40:C>G	1.1419	TGCAGACGCTGCTGTTATTATGTTACTTAGCAGTAACAACCAGAAACTCACGAATCGTCCAGTGTTTCG	16-21	29042130
11389268|F|0--24:G>A	1.412	TGCAGATTAGGCTGTTTTAGAGTCGAATGGTTGAAGCCG	16-21	29117325
11386382|F|0--66:C>G	-1.2585	TGCAGCGAGATGATCGTTAGCACAGCTGGTTAATTGCCTGACCACACCTCTTCTGACACACAAACGCGT	16-21	29391399
11396300|F|0--32:A>G	1.6651	TGCAGAGCTAACAGCAGTTCACAGAAAGATTTAAATACGTTGAGAGAGTAATGTACCG	16-21	29466648
17014280|F|0--13:G>A	1.3179	TGCAGCGCTGTTCGTCTCGGGAAAGCAATGAGAAAAAATGACACTGAATAAAGTACGTTTGGATGAGTA	16-21	29625731
22642206|F|0--54:G>C	1.5582	TGCAGTGTCCAGACTAGTTAGCAGAGCCACCTGTGTTTCCCTTTCACCACTAATGACACGCACACACAG	16-21	29813077
11395849|F|0--62:G>C	1.4486	TGCAGTAACTGTCTCACATTTTAGACTTTGGTGTTTGTGGAACTGAATTATTCCTAATTGTAGTGTGCA	16-21	30972973
11393017|F|0--31:T>C	1.4606	TGCAGTAACTTTGTTTCTAAACTGGGTATGTTGGTTTCTTTGAATCCAACGAGCAGAGGATACGAGTGT	16-21	31204016
17023942|F|0--45:A>G	1.3676	TGCAGAAGATCTTCCACTGGAGGACCAACTGGAACAAATCCCGATAGTGTTAGTGTCAGCTGGACTGCT	16-21	32547887
11395595|F|0--40:G>T	1.5059	TGCAGCTGGTAAACATTTAAGAAGACTGACGACATTTGCAGCTCAGTGTTAAGTCTGTGTAGGTGTGTG	16-21	32801814
11396537|F|0--26:A>G	-1.6789	TGCAGGAGCCCTTCTCAGAGTAACACACGCTGGATCCCG	16-21	33039480
11385279|F|0--44:G>A	1.1932	TGCAGAAATCGGTTTATCGACGAACTGACAGGTTATCAATCAGAGGATTGATCTGGATTAACTCCATCA	16-21	34231734
11394102|F|0--27:C>T	1.1596	TGCAGCATAAACCTTTACAGCACCGCTCCGACCCG	16-21	34231800
19450898|F|0--51:A>G	-1.3498	TGCAGCTTCAGCGCCTCTCATCCCAGAGCAGCGCAGCGCCGCAGGGCCTCCATCTTGTAAACCG	16-21	34461438
22641413|F|0--12:G>T	-1.4132	TGCAGATCGAATGAATTTTACTGATTAAAGCTGATCATGGAACTGATCATATACGCCTCATTATTCTTC	17	276224
22641449|F|0--42:G>T	1.3166	TGCAGATGTGTCTCCTTTGGCTAGCAGCCAACCACGTAGTTTGTTTTTTTTTCCTACCTACTACTTTAA	17	2007446
11385758|F|0--53:A>C	-1.3559	TGCAGAGTGATGAAAGCGACCTCTGAAGGGATCGTGGACACCACCGCCTGCACAGTCTCATTCTGCGAG	17	4393512
11398723|F|0--45:G>A	1.2847	TGCAGCCCCACGCTCCACCATGTCATGCACCTGAGCGGCATAAGCGGCTTTCCATTCAGGCTCCTTGGC	17	5155260
11393445|F|0--56:C>T	-1.6961	TGCAGTTTCCAGTCTAACATTGAACACCAGAATGAAACAGCTGATGTGTGATATTACAGATAACAGTAT	17	9376713
17021816|F|0--25:C>G	-1.6068	TGCAGGATTTATTGACGATGCGCTCCCGCCCG	17	9428726
11395757|F|0--20:A>G	1.0307	TGCAGGGGTCGCTGTGCTGCAAAACCACCATCTCTGCTCTATAATCTGCTCCTGACTGGTTAATCTGGT	17	9449228
11397938|F|0--25:T>G	1.0926	TGCAGCCTTGCATCAGTGCTGTAACTGAGTACCGTTACTCCGTTACTCCCG	17	9551112
11386841|F|0--17:G>A	1.0487	TGCAGGAAAATCCCGGCGCTGCTGAAGGCCAAATATGGTGCTTCCTGCTGCTACAGCGGAAATCCTGAC	17	9582852
11389869|F|0--25:C>G	0.77523	TGCAGGAAGTTTACTGCGCATGTGCCGTGTGTCCG	17	9641768
17012688|F|0--25:C>G	-1.4584	TGCAGCACAGCGGGCACACGCACACCAGCAGCAGACTCAGAGCGCTCATGTGTCGGACTCCGCAGCTCC	17	11965792
11392545|F|0--51:G>C	-1.3919	TGCAGCTTTTTCTCACTGACTGATCGTCATGGCAACAAGTTTGTCAGTACGGAGTTACGGTGGTGTCGC	17	12001648
17017405|F|0--65:C>T	-1.355	TGCAGCTGTCCGCCGCGTGCAGCACGTCATGTCCTCTGAATAACGAGCTCAGGCTCGCGCCATGTCATG	17	12078563
11396284|F|0--29:C>T	-1.5932	TGCAGAGAGCAGAGCAGCTCTCAGGTGACCTGACCG	17	12112277
17881870|F|0--56:T>C	-1.3232	TGCAGCAGCAGCTCGCAGCAGTAGGGGGCGCCGCCCACCATGGCCGAGTGATAGAGTGGAGTGAGGCCT	17	13522889
17888498|F|0--15:A>G	-1.6048	TGCAGGCATACTTGTAGCTCCTTGAGTGTCTAAAAGTTGAATGAGAGGAATGCCG	17	15238122
11394106|F|0--6:G>A	0.81914	TGCAGCGTCCTTGTTCCTACCGTAGCTCTGGGCCTGTGGACAAGAAGGTCCG	17	15449183
17007101|F|0--6:A>C	1.6684	TGCAGCAAAAAGGGGCGGTCCATTAAATACTTGGAAAGTATTTAAAGTATTTTTTAAGTATTTACCATA	17	24350518
11389774|F|0--42:C>G	1.2363	TGCAGCTGGCTCGCAGAACAGCAACAACACAAGAAAGAGTGGCCCACAGACCG	17	25934339
22644162|F|0--57:G>A	0.94044	TGCAGGTAAAACCCCTAGCACATCTGGCATCGCTGGGTATTTGTGGGACATTAATTAGTCCAGAGTGTT	17	27216490
11392561|F|0--50:C>T	1.6095	TGCAGGAAAGAGGTGGGAAAAAGCACACAAGCTGTCACATGTCTGTTAAACGCTGCGCCGTGTGGAAAT	17	27217453
11393047|F|0--43:T>A	1.6544	TGCAGTACTTAATAGAACAATGCTCGGGTTAAACTTGTAAACATGCAGCAGACTTCTGGTTTGGACAGC	17	28277369
11386474|F|0--66:A>G	1.9604	TGCAGCGTATAGCCACACCTTCAGTGCTGGTATAAATGCTACCAAGCTGTGATGACCTTGCTGTTCAGA	17	28396828
11392334|F|0--66:G>C	1.9635	TGCAGCTAAGCTCCCGTATGTACAGTATACCTACAGTATCATGTGTATTATCATTAATACACTCTGGAA	17	29489218
11392333|F|0--38:C>T	1.7224	TGCAGCTAACCAAGAGGACCTTCATGCTGACATTTTAACATTCTGGGCATTTCACACAATGGACCAGAC	17	29574303
17017439|F|0--47:G>T	1.1732	TGCAGCTTCTCCCATGAGCTGACGTCTGATCATAACCAAAGACTTCTGAGGGAGCATGAGCTGGAGAGC	17	29987492
11387869|F|0--45:C>T	2.4097	TGCAGTGCAACATAAAAAAGTGGAGTTAATTAGATCCCACTGCAACGTTTGTGAATGCGTTTGCATCCG	17	30021058
11391597|F|0--68:T>G	-1.335	TGCAGACAGAAACTGCGGCGAGCGGGGAGATGGGATGCAGACAGACTGACGTACAGTAAAGAAACAGAT	17	30439155
17024197|F|0--31:A>G	2.0773	TGCAGGACACCACCATCAGAGCAGGTGACCCAACCAGACTGAATCAACTGATTAGGAAGTCCG	17	30482983
17878361|F|0--6:T>C	1.5994	TGCAGCTCGCCCCAGCGCTTCTCAATAAACACAAAGACGGAAGAAGCAGGACATGTGCATAGCCAGCGG	17	30571462
11392673|F|0--9:T>G	1.7204	TGCAGGATTTACATTCCTATGGATTATTATCAGCAGGAATCTGTGTGTTTGTGTGTAAATCTGCGCCAG	17	30813386
11386604|F|0--62:C>T	1.3187	TGCAGCTCTCTAGATGTTGTTCTGAGTTCTTCCTCCTGGATGAGTCGTTGATGTGAGTAATTCTGGTCG	17	31487399
11387929|F|0--38:G>C	1.1009	TGCAGTGGAGAGGTATGGAGCCAGCATGCAGGAGGCAGGCATATCAGGTGTCTCTGTGCCCG	18.-24	496216
11387132|F|0--6:C>T	1.1606	TGCAGGCGTCTTGGGGAACATGCAAAGCTCTTCTTTGGATGTTGGCTGCCTTTTGTTTTCTCTGTGAAC	18.-24	5905281
11396575|F|0--21:A>G	1.5212	TGCAGGCGTAGATAAACGTGCAGTACGTGCAGACAGAGCTGCCG	18.-24	6165535
11387372|F|0--43:C>T	-1.8351	TGCAGGTCGTGGGTCTTTATGTGCGACGGGTTATTGCCGTAGTCGCTGCCTCTGAGGACAGGCAGTCCC	18.-24	7548454
22641836|F|0--14:G>A	1.6429	TGCAGGATAAAGAGGAGAGAGACCATCCATTTGGTTTAAAAGTCTGCATCTATTATGGTAATAAGGTGC	18.-24	7604877
17887915|F|0--7:A>C	-1.5235	TGCAGAAATGCCGTGCCCACTAAATCTCTTACAGACCAACGTCGCAGAAAATCCG	18.-24	14988568
23050053|F|0--36:G>A	-1.6712	TGCAGTACCTCCTGGCTCACAGAAATAGTTTGAACAGTTTATGGCTGGGGTGACTGGAGTCTTTGATGA	18.-24	15690398
11395434|F|0--42:T>C	-1.6069	TGCAGCCAACAACAATCAATAACCAACCTCAAAACATGTCAGTGAGCCCTTGATTTGTTTCTGCCGTTT	18.-24	19769716
22641805|F|0--49:G>A	-1.4848	TGCAGGAATACATCCACACAAACATAAATGTGCAGATTTTAGACCCCACGTGGAGAAGCTTAGAAACTT	18.-24	22521135
17020472|F|0--10:C>T	-1.4793	TGCAGCCTCTCACCGCTTCACCATGGATCTGGGAACTAAAAGAGTTGCTGGGATTATCGCTCAGGTCGC	18.-24	22786683
17024112|F|0--9:T>C	-1.5052	TGCAGCCTGTAAGCTCCTCTCAGCTGATACACTACAGCCACTCTCTCTACCCCCACTTTGTTTCTGTGT	18.-24	22921871
11389044|F|0--18:T>G	-1.4871	TGCAGAGACGTATCAATCTTCAGTACAGCCG	18.-24	23638125
11385833|F|0--44:G>A	-1.4176	TGCAGATCTGTAACTGGCTCCACATTTACCTGCTACTGTTCGACGTCATTAAGTAAACAGTGATTGATG	18.-24	25704088
11398399|F|0--52:G>T	1.6295	TGCAGGGAGACTCTGAGAAGAACCAGCGAAGAAGAAAAAGTTTTTTTTTTTGGTTTTTTTTGCTAGCAG	18.-24	25773952
11396475|F|0--11:C>T	-1.2876	TGCAGCTGACACCCATGTGCATATTACCCTTGTCTTCATCCATCTCCG	19	3639276
11388531|F|0--34:G>A	1.5149	TGCAGTAATTTATGAAGGGAGAGGCTGATGGTGGGATGGCCCAGTCTTCCTACCTTCTCGACAAACGCT	19	7101973
17012937|F|0--5:C>A	-1.4867	TGCAGCCTACATGAAGAATCCCAGACTTCCCTCTCCCCAGCCACCTCCTCCATCATATCCAGGGGAACA	19	10774769
11393318|F|0--41:C>G	1.3255	TGCAGTGTCACCAGCAGGGCGGATACGGCCATCTCCCACCTCTCCACCCCTCAGCGTGGATGAAGATCA	19	15945806
11393340|F|0--51:T>C	-1.3182	TGCAGTGTGCTAATATTAGCCTATTAATGATATTATGTAAATGATATGCAATGGAACAAATATCATTGG	19	16032450
22641341|F|0--16:A>G	1.2582	TGCAGAGCAGCTGTCCAGCACTGGAGGGCAGAGGTGCTCGTCACACTCCCTGCAACCCTCCACCTCCTC	19	16065432
11394861|F|0--15:A>G	1.166	TGCAGTTGCTAATGGAGGAGGAGTGGCAGCCG	19	20225272
11392880|F|0--19:T>A	1.4469	TGCAGGTAGCACTGTTGGATCCTAAATTGTCTTGAGGCACTACAGACTTTTTCAGCAGTAATGTAGCAC	19	21812667
11392039|F|0--52:A>G	-1.3188	TGCAGCACTGAAGCAGTAAACAGACGGTTGCCACCACCAGGGCTGGACTGGGACAAAAAATTAGCCCGA	19	23571134
22643103|F|0--16:G>A	-1.4114	TGCAGGCGGTCCCCCCGCCCTGAAGCACCGCCCG	20	1339095
11387052|F|0--33:A>G	-1.3862	TGCAGGCACTTCCAGGCTGATATCTGAGCTGCCAAGTCCGCCTGCTCGCCGTCGGGCTCACGTCCCTCC	20	1357267
11396498|F|0--28:G>A	-1.3702	TGCAGCTTAGAGCTGCTTGACCTCTGCCGACAGGAAGCTCGTTGAGTTGCTGTTGCCG	20	1827957
17027530|F|0--23:C>G	-1.3583	TGCAGCTCTATCACTTCGGCCATCTTTCTTTGTTGATGTGTTTACTTCCGCAAATCAAACCG	20	5294996
11392859|F|0--31:C>T	-1.6367	TGCAGGGTGTCAGCCGCAGCGGTGGGCGGCGCTGTGACAAACCGAGTGAGAGAGGAGGAGCTGAGAAGG	20	5295067
11393204|F|0--40:T>C	1.261	TGCAGTGAAAAACTATTGTGACCTCAACTCTACTTATTGGTCTTATTGGCCTTTGACTGTGTGGAAGGG	20	5866540
11391883|F|0--40:G>A	-1.6482	TGCAGATCTGTAAAACATTACAAGAGTTACCATAACTGAAGTGAGTTTACTGTCCCCACAGATGGAGGT	20	6365410
11392990|F|0--44:A>C	1.179	TGCAGGTTTTAGACGTGTCCAGCTGATTTAAATGGCTAAATTATATCCTCAACATCTCCTCTTGATGTT	20	7010579
11387379|F|0--51:C>T	1.1559	TGCAGGTCTCCCCTTTTGGTCCACTGCCATCTTGATGTCTTCTCAGGAGCACTAACCCTTTATTGACCG	20	11160661
11385829|F|0--15:A>G	0.85293	TGCAGATCTCATGTAATAAGTCACTAATTTAAAAAGTGTATCTTTTGTTTTGATGACAGTGATGATGAT	20	11478730
11385372|F|0--59:C>T	1.2179	TGCAGAATCCCACGTCTTTCATGTCAAGTGCTGCTTCAAGGGCTTCCACGCAAACACGGCGGATACACA	20	12202706
17884713|F|0--6:A>G	1.1115	TGCAGCAGTCTCTTCCTCTCTAACTCCAGCCTGTACTTCATTAGCCTTCTTCTATTCCCAGAACTCCTG	20	12336713
11393454|F|0--29:G>A	1.6584	TGCAGTTTGCTCCTAAAAACTTTCATGTCGTCAGCATGTTTTTGGTCCACTCCTCTTCTGACCG	20	12651781
17888316|F|0--57:C>T	1.6594	TGCAGCGTTCACACCTCGAAACTGCTTTCAAAAAGTGAACAAAAGGGACAAATCAAACGCCTTTTCAAT	20	12848706
11391917|F|0--29:C>T	1.4483	TGCAGATGTTACAAACACAAAAAACTCTACGAGGAGACTGAAAGCACAAAGAGAGAGTCATGTTAGGAC	20	12974993
11385893|F|0--56:C>G	1.6292	TGCAGATTACTACATCTAAGCTCTTAACTTGCTGCTGCCATCATTGTACTTGTCCACTTTGCCTTGTAT	20	13099639
11390519|F|0--54:G>A	1.4926	TGCAGTGCTTCACACTGGTGCAAGGGTTGCATGTTACATTCAAGTCTCTTGTTTGAGCCG	20	13277175
11392400|F|0--36:G>A	1.6024	TGCAGCTCTCCTCAGATTAACGGGGCTTTATAGGGAGTTTAAGCCCATCGTTTAGATATCCG	20	13347320
17021064|F|0--11:A>C	1.4587	TGCAGTGAATCACATGAAAACTTTCTTGTATGCATGACCGTACAGACACGCCCCCTTTATTGGACTCGG	20	13568380
11388209|F|0--37:G>C	1.4913	TGCAGTTTGAGCAGGCGAATAGTGTCGGTTGGCGTAGGGTTTGTTTGCAGGCATGCCGCTAGCTGTGGT	20	13935030
17020762|F|0--39:C>A	1.546	TGCAGGCAGCAGTCTCGCTTTAACCGCACCGAGGTAGTTCCAGAAGCGCAAACAATTTCCTGCTGTGTG	20	14099184
17021095|F|0--65:C>T	1.1071	TGCAGTGCTATCATAAGCACATCAGCACAGTGCGGGACTCTCTCTGTGAAAACATACAACCTGTACGGT	20	14498796
11393839|F|0--31:T>G	1.5506	TGCAGACTGAGAGACAGAGGAGAGTGCTGGATAGAGCAGAGACCG	20	14644537
11395975|F|0--12:C>T	-1.6172	TGCAGTGGAGCTCGTCAGCTGCTCTGCTGATGTTCACGCAACACACAAGTGTTTCTCATGTGTCTAAAA	20	14772940
11395776|F|0--46:A>C	1.2055	TGCAGGTAACTTGATGAGGAGCTCATGACTGTGATTCCCTATGTGTATAATGCACTCGCAAATATTTTG	20	15145965
11389732|F|0--24:A>G	-1.3356	TGCAGCTGAAGTGGCCTTCGACCCATTCCTCTCCGTGTGTCTGAGAGGTTTGGGCTCCG	20	20193334
22642172|F|0--7:C>A	1.756	TGCAGTGCATGTAGCAACAGGCAGCTCAGAGCTCTGCTCCAACATCTGCTTGTGTGTGCTGGACTGAAG	20	20339803
22641356|F|0--5:A>G	0.99448	TGCAGAGCTTCGAGGAACACAAGCCTGCTCAACAAAGTCATATTGTTGTTTTGTCAGCTCTTATACTCG	20	21412444
11390665|F|0--10:A>G	1.6661	TGCAGTTTATAGATGAGTCTGAGAAGCCG	20	21501535
11392599|F|0--24:A>G	1.4686	TGCAGGACATACTGACCACACTACAGAGACACAATTTCTCCGAAACAGTTACCTCAAAAGACCG	20	21625147
11392008|F|0--38:G>A	2.058	TGCAGCACAGTGGCTGTGCCTGATATGACCACCATTTGGACGGCCTAATCTGCATGGGGGAGGGCGACA	20	22283218
11385997|F|0--33:G>A	1.9516	TGCAGCACCCTGTGCCCCCCCTCATGCCAGTGAGCTGTGAGCTTGCTGCTGTTTAACTTTTACTGGTGC	20	22300152
11394708|F|0--22:A>G	1.9247	TGCAGTCATGTCGTCATGTGTCAGTGCATCACATGCTTTCTTCCG	20	22318940
17882754|F|0--17:T>C	1.8105	TGCAGAGATCCCTTAGCTGAGGCCTTGGGTAACCATAAGAACACTGCTGTCAAACTTTATTAACCCCCG	20	22324649
11393778|F|0--37:G>A	1.94	TGCAGACAAAACAGGTGTTTTGATGGGTTTTGTCCTGGGGCTGGTATTAGGAAAGTGCCG	20	22362947
11393590|F|0--52:C>T	2.8322	TGCAGTGCTGTCGATAACCTCGTGGATGTTCGCCATAAACCCACACCGCACACGCTGAACAATTAACGT	20	23073629
11389059|F|0--35:C>G	1.8467	TGCAGAGAGTGGATTACGACTTCTAACGGGCTGTGCTCCCCG	20	23525706
17024130|F|0--15:A>G	1.6844	TGCAGCGGTCTCCGAACAGCTACGGACACATTTCGCGTCGGACGAGAGATTAGCAAGAGGGGAAGGACG	20	23712233
17881553|F|0--48:T>G	1.7505	TGCAGACAACCTGGTGAGAAGTCATGGATACCCAGTGACTGCTCATCATTGCCATACTGTCTATCACCC	20	23775142
11394591|F|0--24:C>A	1.7843	TGCAGGTGAAATGTCATCCCAGTACGGAGAATCAAACTCAAAATCCCCAGCAACAATCCG	20	23812453
11392429|F|0--8:C>T	1.8987	TGCAGCTGCCCCAAAGTGCCAAAGCCCACCTAAACAGCAAACCTAAGTTATTTTACTTTCTCTCAGACC	20	24170861
11386198|F|0--22:C>A	1.8863	TGCAGCATTTTCCCGTGTAGCACGCGTCCGCTCATTCTACAACGGTCCAGCTTTCAAGCCGCTTTGTTC	20	24249915
11396310|F|0--14:T>G	2.0163	TGCAGAGGTTGCTGTCTGTCCCATCCCCG	20	24401991
11393978|F|0--9:G>A	1.9424	TGCAGATGAGGCAGAGACAGGAGTAAGATACCG	20	24402017
11388195|F|0--19:T>C	0.98441	TGCAGTTTCCATGGTAATATCCACATACTGTAGTTTCAAATATAACGGTACACATTGGCACCTCCCCGT	20	24432476
11385386|F|0--25:A>G	-1.5177	TGCAGAATTCTTTCCATAAAATGCAATCAAAGCTAAAGATGGTGATCGAGTGTTTAAACCCG	20	25537396
11389663|F|0--14:C>T	-1.3603	TGCAGCTAATAATCCAAACATGAAACTGGACACTACAAAATACCTTGATGGCCCG	20	26153651
11388353|F|0--46:T>A	1.8215	TGCAGCGCATTCCTCTCTTATCACGCCGCATGAGTTCTCTTCCCATTCAGGAGCGCATTAATCACATGC	20	26573113
17007569|F|0--60:T>C	1.4012	TGCAGCTTGTGTCATTAAAGATCACAAAGTTTTGGCTTTTCCTCCCAGGAGAAGCTGGACTTCTATTAT	20	27652648
11387265|F|0--35:T>A	1.3793	TGCAGGGCGGTCCACCTCTCGTGCTTCACAGCGGCTCCAATCTGACCACCGTCGATGCGTGATTTACAC	20	27658286
11397792|F|0--11:G>C	1.7696	TGCAGTATTTAGTATTCCCGATACAGTACTGAATATTTTTTATGCCTGTGCCATACGAGGTTGTTGTTA	20	28327582
11395473|F|0--66:G>A	1.8342	TGCAGCCTCCCAAGAGTGCTAAAGACCCAAGGTCCCTCATCTCAATGACAACTGTGCACTCACCCCGAC	20	28556200
11387221|F|0--23:G>T	1.5423	TGCAGGGAGATTACGGTCCTGTTGTAAAGTGTTGGTTTCTCAGTTTCTCCGATTTGCGTTTACGCGTTC	20	28658462
11389286|F|0--19:C>T	1.4991	TGCAGATTTAAAAACCCTCCCATAGTCTGTTGCTCATTCTCCG	20	28715719
11385741|F|0--36:T>C	1.5539	TGCAGAGTACATATAAGACAAATGCAGAAATAAATATAGATACCCCAGTGAGGTGTCTGTCACAGTGCT	20	28856117
11392657|F|0--12:G>A	1.8033	TGCAGGATCCTGGCCCTTGAGGCCTGGAGTTTCCCACCCCTGTCCTAGAGCAACAAAGAGCCAGATCTA	20	28859336
11394675|F|0--21:T>A	0.81243	TGCAGTATTTTATGAGTGTATTAAACTGGAGGGTTAAAGTGGGCCG	20	29036595
11385409|F|0--59:C>G	1.6474	TGCAGACACAACTCCAGACATACGCGTACACCCGCACACACAAAGACACATTGTTCTGACTGCTTTCCG	20	29330938
11392592|F|0--54:T>G	0.95462	TGCAGGACACCACCTGTTTGGATGGAGCTCTGTTGTTCTCCTTGTTTTTTGTTTTGTTTGGTTTTTGTT	20	29642708
11397812|F|0--15:C>T	0.96582	TGCAGTGCTGCATGCCGGCTTTGAGTCCAGCAGGTCTTTTGGCGTACACGGAGTAAGTCACTTTAACAC	20	30303338
17887694|F|0--32:A>T	1.4173	TGCAGCTGAGCCACAAACCACACCCTGCCACAAACCCCCATCGCCTGACTTAGACCAGGGAGCCATCTG	20	31449636
11398538|F|0--38:A>G	-1.5063	TGCAGACGTTTGGTTTACTAAGCTGCTTCCTTCCCGTCACACACAAACAAATCATCTCTTCATCCAGCG	22	1072448
11377672|F|0--14:C>T	1.5221	TGCAGTGCATGTTGCAGTGCCAAAAACTGAGGCCATTAGCAGTTTTAGCTGTGCATCAAAAAAGGCTCT	22	1240601
11392247|F|0--11:G>A	1.4167	TGCAGCCTGTAGAGGCCACCAGTGGAGCTCTTGATCATGTAGTTTACGAGACAATAAAACTATAATAGT	22	2060337
17888301|F|0--13:G>A	0.89771	TGCAGCAGCTATCGTGGAGCTTTTGATGTGCCAGGTGTTGCTTGCACATTGTGAGCAGCATCAGGTAAT	22	3221078
11385682|F|0--66:C>T	1.6097	TGCAGAGGAACACCGGGGAGATCTCCCTAAGGGCTCCCTGAGGAGGCATGGGCTGCTGACCAGCACCTG	22	3693203
11392287|F|0--54:A>C	1.2062	TGCAGCGGAAACACGTGGGTTCTGTCGCGGCTGAGATAATCAGGTGTACACTGGATAGCATTTACTGTA	22	8428002
11396311|F|0--49:C>T	-1.6842	TGCAGAGTACATCAAAGACAGGGGAATGCTCCAACTGGAGAACCAGACACCCG	22	9265294
17884677|F|0--7:C>T	1.1657	TGCAGCACGCTTGGCACAATTTTAGATCGCAGCTGCAAACTTTCACCTGGCACTGGACCTCTGCCTCAT	22	11635762
11396015|F|0--14:G>A	1.2436	TGCAGTGTGTTGAAGACTTTGCAGAGTACACATGAACAAAGCAACTGAGCAGTAAAGCTGTTTCCAGGA	22	13782514
11387908|F|0--66:T>A	-1.5996	TGCAGTGCTGAACTGTGAAATGTGTCTATCGCTGTGATTGTCCACAGACATCTCATTATTTTTCATTAA	22	14735287
11386649|F|0--26:C>T	-1.5705	TGCAGCTGAGAGAGAGATCAGGCGTTCGGAAGGATAAAGGCGACATGGCGAAAACGGACAAGCTCTGAA	22	14736127
17022383|F|0--24:G>A	0.86261	TGCAGAAAAACAGCGCAATATGGAGCAAACAGAATATTTGACTATGCAGGCCTGATTTTGTTTAGCCGA	22	16875716
23050823|F|0--57:G>A	1.5353	TGCAGGCTGCTCAAATGTTGAAAATGGTGAAAAGCTCATGCTTGAGGATGACAAGACGAAAGACCCAAA	22	19965998
11398356|F|0--47:T>C	1.1391	TGCAGGAAAAAGGGAGTTAATGTGTGCAGGAAGGGGAGGGGGGTCCTTGTTGTGTGTGTGACTGTGCTG	22	22057046
11396572|F|0--7:G>A	-1.3587	TGCAGGCGGGTCAGGCCAGCGGAGCGTGGTGTGTTAAAATAACCG	23	547026
11386967|F|0--22:C>T	-1.337	TGCAGGAGGAAGCACAGGACATCGTTAGGAGAGAGGAGGAGGAGCTACAGATACTCTGTGTCCG	23	1147155
11389682|F|0--8:G>T	0.97772	TGCAGCTAGCTTGCAGGCTCAGGACTCCATGTGGCCG	23	1782789
11398625|F|0--28:T>A	1.7311	TGCAGAGATAGTGGAATCTCATCTCCCCTCCCG	23	3832096
11386860|F|0--26:G>C	-1.4114	TGCAGGAACAGGCAGGGTGATGGGAGGCTGTGGTGCATGATAAGCACTGTTATTTATAGATCTATGGAA	23	5740758
11389200|F|0--38:A>G	-1.3431	TGCAGATAGTAGGCTTGACAACACAGACAACAGCATCAATCCGTGGACCAAACCTGCCCG	23	5864618
11396584|F|0--53:C>T	-1.5186	TGCAGGCTTGTTGTGCAGACAGTCAAGGTCTCGGAGCCATTTGTGGACGTTTTCCCCCG	23	9608908
11392797|F|0--68:C>A	-1.5137	TGCAGGGATTCAAAGATGGTGTTTAAATCGAGCATTAACGGAAACCAACCAAAAGTCTACCTTTCAACC	23	12885105
11387574|F|0--45:C>A	-1.2577	TGCAGTAGCTCTTAATGTACGGAGACCTTTTGCTACTGTTTATATCATCCGCAGGTTGTCAATGCACTG	23	14269086
11394354|F|0--27:C>T	-1.7412	TGCAGCTTAAATCTATTTACTGTCATGCTTTTATTGGTTTGGGGTGAAATTCACCG	23	15688930
11385953|F|0--29:A>G	-1.3617	TGCAGCAACTGTGTGATGTTATCATGTGAATATGCACCAAAATGTCTTAGAACTGTTTCCAGCACCTCG	23	16765545
17014342|F|0--6:C>A	1.5296	TGCAGTCGTTTGCCGCTGTCTTGCGGCGGCGTCGCTCGGACAGCATTCCAGTCACGGTGTTTGGAGCGG	23	17143468
11393002|F|0--9:G>C	-1.3994	TGCAGTAAAGAACTTTCACCACACGGTGTCACCATTACATAGTGAATCCCGTGCTGTCTGTAACTGTTA	23	17425783
17026612|F|0--17:T>C	-1.4476	TGCAGATTATTAGCATCTATTATTCATGAACTTTGTGACGATTTATTCATGTATCGTGATGAGACCCGA	UNK1	1599240
11396012|F|0--31:T>G	0.81773	TGCAGTGTGTGAAAGCACGGACAGGAGCATCTGACTTGCAGTGAAAGTGGCAGTTACAGCCATTAGGTC	UNK10	823606
11392853|F|0--45:C>T	1.8194	TGCAGGGTCCTTGGTCCGCCTCCACCCTCCCCCTTCTGTAGGAGTCGTGTTTTCCTCCTTCTCCTCCGT	UNK10	1031041
11390546|F|0--30:G>A	1.2948	TGCAGTGTAAACACTGTCACTAAGTAGAAAGCCACCG	UNK10	1270250
11396109|F|0--30:G>T	1.422	TGCAGAGACGAGCAGCGTTGTTTCTGATACGTTTATGCTGGTCTGTGTTTATCTGCCCCACTGACCCGA	UNK101	576704
17022496|F|0--26:T>G	1.3474	TGCAGAGAATCCTGTGAAAATGTTATTTTTCACACACGTAAATAATCAATGAACTGACTTCCTGTCTGT	UNK105	263545
11398905|F|0--8:T>G	1.1119	TGCAGAGGTCTGAGGGATCTTTCATTAATGATGACGCTGTGTTCCG	UNK106	479829
11398487|F|0--14:G>C	1.3617	TGCAGGTACGTGGGGCATCAGGCCTGGGAGGAGAGGGACCAGTGGTGCGCTCTCAGGCCG	UNK11	877173
11393546|F|0--10:C>G	1.1475	TGCAGCTGGGCTTCAACCAAATAAAAACAAATGTTCAAATGTTAGCACAAGCTGCTAACCACCG	UNK117	193726
11378086|F|0--20:G>A	1.4476	TGCAGCCGATCAGCATGTTCGACTGTGTTTGTTTGAGCTGGATTAGCATGCAAGGCCG	UNK12	1345615
11398031|F|0--23:A>C	1.7868	TGCAGCTTTAGTTTTGAGCATAAAACGCTGAAACCG	UNK124	222749
11396496|F|0--9:A>G	1.8511	TGCAGCTTAACTTTGACCAACTTTGAGAGCTGTGACTCACCGCGGCTCTGCGTCGGTCCCG	UNK126	36385
17015178|F|0--29:G>T	1.3591	TGCAGCCGATTTTCTGACATGCGGATCAGGCCG	UNK126	126766
17015275|F|0--16:C>T	1.0464	TGCAGCTCTCTGAGTTCCCTCATTAAAACTCACCCCCG	UNK126	171008
11399089|F|0--41:C>G	-1.6489	TGCAGCTCAGAATCAGCGCAAAAAAGACGGAAACACAGCGCCAACCCGACGCATCAGAATCGCTAAGCT	UNK134	407279
11397819|F|0--65:A>G	1.0525	TGCAGTGGGAGCAGCAGAGCAGCCTCCTACTGTTCACTGAGACATGGCTCATGGAAGACACACCGAGAT	UNK147	36717
11391844|F|0--29:A>G	0.97489	TGCAGATACAAATAGTTAGTAGAGGAAACACTCTTCCAAGGACTCGTCCAACCTGTTCTGCTCAAAACG	UNK150	87295
11385676|F|0--14:C>T	-1.6233	TGCAGAGCTGGGAGCCAGCGGCAGACCGCTGCCCCCTCCTCCGCTGCCGCCCGCGGGGACGCCG	UNK155	233918
11399589|F|0--22:T>C	2.4884	TGCAGCACTGCATGGCAGGTTCTAATCCCTACAGCCTGTTGTTTCACCTGAAGGCAAAACTTTTCCTGT	UNK159	244855
17023973|F|0--17:G>C	-1.3401	TGCAGACTCTCCTACAGGGACCCTGCCAGCAAATGTTGCCACAGGCTTACAGGCAGTGGTCGACGCTGT	UNK16-21	1821902
11398076|F|0--37:C>T	1.1634	TGCAGACCGCCGCCGTCATGCAGTGGGTCTTCTCCTTCCTGGCGCTGGGTACAGTCACGTCACCGAGAT	UNK16-216	131963
17890197|F|0--27:A>G	0.86746	TGCAGCTGATTACCTGACCAGCTGTTGATAATCATCCCTCCCG	UNK16-217	151232
22645796|F|0--6:C>T	1.279	TGCAGACCTCACTCACACTAAACTCTAAATGGTGCAATCTGCCTATGCCCG	UNK16-217	171343
11397910|F|0--8:T>G	0.86392	TGCAGATGTGGATTTGAAAATATGCTGTGATCATCCG	UNK16-217	355030
11394791|F|0--15:G>T	-1.3389	TGCAGTGCTGTGCTCGTATGTACAGGCTGCCCTTTTGTCCCTGTTTTAAGCCGACACCG	UNK18.-24	1309128
11393519|F|0--53:T>C	1.6683	TGCAGCAGCACAAGCAGTTTGCATTGAGTTTGCATACACAGGATACAAATACTTACACCAAACAGGATG	UNK18.-249	333823
11394556|F|0--10:C>G	0.87802	TGCAGGGTTACAGGTTTACGATACATCATCCTACCAATAAACTTCACGCCCGCCCG	UNK19	39782
17013415|F|0--27:G>A	1.2008	TGCAGGCCACCACACCCAGCTGAGAGAGGCTCCATTTGTTGTTGTTGCTGGCCTTCACGACTCTGACAG	UNK19	539639
17012463|F|0--19:C>T	1.4857	TGCAGAGCTTTAATCAAAACGTTTGATGGTCATGACTGGAGGTAATGATTACTGATTAGCCCG	UNK19	1629068
11394386|F|0--34:C>G	0.85445	TGCAGGAAATGTATCTCTGACTGAAGTAGTACTGCTAACGGTTTGTAAACCG	UNK194	279895
22645331|F|0--12:T>C	1.5188	TGCAGAGGGCCGTGGGGCCCACGGCCCATGCTTTCAGACCTGTGAGCAGCTTTTATTCATTACTGGCTG	UNK194	282949
11391864|F|0--17:T>C	1.5133	TGCAGATATTTTACTAGTTTATTCTGAGCTCAGCCGCACACAGAGAAGCGGCTCACAGCTGCCTCCTCT	UNK194	296222
11399033|F|0--57:C>T	1.249	TGCAGCGAGAACTGCCAGCCAGACTCTGTCTCTCTCATCATGGTCACCTAAATGCAGCGCATAGTAATG	UNK196	38490
11393072|F|0--68:C>G	2.1131	TGCAGTATCCAGTTTCACGTAGCCATCTGGTGCAGCAGGTTAATCCCTGAACTGCTGCATGTCAGAGTC	UNK204	149287
11390530|F|0--12:T>C	1.9712	TGCAGTGGCCGGTGGATGAGATCGTGAGTTGGACCG	UNK204	153015
11393796|F|0--38:C>A	1.3464	TGCAGACAGATGTTCCCAGAGACTGCGGTTGGCAGGAACTCTTTGTCTTGCCG	UNK205	269876
11392378|F|0--11:C>T	1.0799	TGCAGCTCCCACGTTCCTTGTGTCACGTCTAATCAAGTTATGTTTTCATGTCTGTTTTTTTCCG	UNK212	85213
11394340|F|0--51:C>T	1.0312	TGCAGCTGCCTTCACGGCCGTTGCAGGAGGAACGTTCACGTTACTGTGGAACACCG	UNK237	168017
11386549|F|0--8:C>A	-1.4016	TGCAGCTCCGAGTCTCATACACCTGTGTGCTGCTCTGCTGAGGTGGAAATAAAAACGCATGAAGTCTTG	UNK257	183983
11387179|F|0--63:T>C	1.585	TGCAGGCTGTGCGAGTCAGCGCCGTTTTAACAACCATTTTCTGTAAAGTAAACACCACAGCGTTACAGC	UNK27	395760
11387909|F|0--31:A>G	1.6326	TGCAGTGCTGACATAGAGAAACTCCAAAAACATGAACATTTTCAAGGCAGTTAAAGTAGGATGCGTTCA	UNK27	566927
22641578|F|0--60:A>C	1.6363	TGCAGCATTTCTAGACAAATAAGTGTGTCTGTTCTCAAACATAATACAGAGTGGAAACAAAGATCTCAC	UNK27	1081082
11385349|F|0--32:C>T	2.2159	TGCAGAAGTAAAGATTTGGACGGGGATGACGCCGAAATATTGCAGGAGTTCGTACGCGACATGTTTCAC	UNK28.-24	278710
17878209|F|0--31:C>T	0.97872	TGCAGATGTTCAAAACTTGTGACATCAAACCCGTCAAGCACATAATTGTTCCATTTGTTACCTATCAAA	UNK28.-24	596684
11393923|F|0--45:T>C	1.3351	TGCAGAGGCCCTGGGGAGTGAGGAAGGAAGGATGTGCTCTGTCATTACTGTCCATACCG	UNK28.-24	657696
11385221|F|0--60:C>T	2.0818	TGCAGGGCAAAGTCTGTTCAGATAACGCCACATTTTCCAAATCAACGCATTCTTAACTGACAGATCTAC	UNK28.-24	704042
11392756|F|0--11:G>A	2.1459	TGCAGGCTGGTGCAGTTTATTCATCTCTCCATTAGCCTGTGCTACTTCCTCAGACACCCTCTGTCATAA	UNK28.-24	795041
11392941|F|0--46:C>T	1.2581	TGCAGGTGGAAAGAGTTCAGCCTCCGACAGCTGGAGCGACACAGCACGACTGCCAAGCAGCTTTTTCCC	UNK29	486048
11386280|F|0--23:G>A	0.89211	TGCAGCCCTCGGGCGGCACTAATGTTAACAGCCAGGGCGGCCTGGGCTCTGGCCACCTCTGCTTTGGGG	UNK3	3601686
11385630|F|0--26:C>G	0.82054	TGCAGAGATTAGTGTCATTTTTCACACCTGCTGTTTTTGTGTAGCTGTACCATAGCAACTGTAGCGTGA	UNK30	411098
11398597|F|0--10:C>T	1.2398	TGCAGTTGGACTGGCTGCCAAGTCCCATAAAAACAACACGTAAGTACAGAGTAAAGGTAAGACAAGTAC	UNK31	822770
22641194|F|0--54:G>T	1.0786	TGCAGAACACAACTGATCAACCCAACTCCATTAAGAAGGATGCTGTGGTAACCAGCATGGTTACCACAG	UNK316-21	4056
17885257|F|0--26:G>C	-1.5067	TGCAGTTCGCAGCTTCGACAACGTGAGGTATAATGTTGAGGAATTACCAGAGCGGGTGCAAGACTTCAC	UNK3230	1020
11386325|F|0--67:C>G	-1.5218	TGCAGCCTCCTTGCTGGACACTAGGCTACCTGGGAACATTCCCGCATCAATCAAGTCAAACCTGTTACC	UNK358.-24	36535
11396826|F|0--27:A>G	1.1075	TGCAGGTGTCGTTTCTTAGAACGATGAACATCCG	UNK36	940573
11394997|F|0--5:G>C	1.5796	TGCAGGCGGAGCAACAAGTGAACGTAAATGAAAAAGAGCAGCCG	UNK36	963618
11392948|F|0--43:T>G	-1.4723	TGCAGGTGGTGTATTTTCACCACAAACACATGTACACACACTTTTTTTTCTCCCCCCATTCTGTCCATA	UNK38.-24	1242545
11393004|F|0--41:C>T	1.2796	TGCAGTAAAGTCAGACTTCATCGAGGTTGGCAGGTCGTATTCGACATGATGGCTCACAACCAGGCGTGT	UNK4	502036
11394118|F|0--21:G>A	1.4198	TGCAGCATTTCAAAAAGAGACGCTCAGGTTGGCCG	UNK4	770892
11387872|F|0--26:T>C	2.0295	TGCAGTGCAATGTCGGCAGCTAATTTTCTAATAACCGAGGCATCTTCTCTGTTTTTGCATCATTTATAT	UNK4	2069503
11385654|F|0--66:G>T	1.1768	TGCAGAGCCTCTGTCGCTAAAGGAAACTTGCACTACATTCAGCACGTCCCCCTCTCTTGTCCTGATGAA	UNK4	2504154
11396444|F|0--33:C>T	1.0406	TGCAGCGGAGTTTAGGCCCAGACACGGCCATGACGTCAGACTGAACAACCG	UNK411	47391
11392124|F|0--57:A>G	-1.3305	TGCAGCATGTACTGTTCATTGTTCTGTGTTTTCTTTGTTGAGCAGTTATATGCAGTTATTCAAACCAAT	UNK414	1416
11394502|F|0--11:T>C	-1.5675	TGCAGGCTTGGTGATCTCGTGTCGCATCACCG	UNK42	296325
17020649|F|0--58:T>C	-1.4748	TGCAGCTTAATCTTTGAGGATTTCACATTCTGTGCGTCAAAGCCACATGATTCAAACATTGTGCATTTA	UNK44	605386
11394345|F|0--42:T>C	1.1184	TGCAGCTGCTCTCTGTGTTGATGCCCATTAAGCCTCTAAAACTCTTTAAACCG	UNK49	315445
22645860|F|0--11:C>T	1.2887	TGCAGGTGTATCGCCCCCCAGACTTATCGGCACCCCATCTACTGTTTTTGGAAGCACCCG	UNK50	47516
11399802|F|0--15:T>G	1.5288	TGCAGGCATTTCTCTTTGCAAGTAGAAAGGTCTGCACATGACAGACATTGCCTCTATGTCCG	UNK518.-24	5196
17025883|F|0--5:A>G	1.4357	TGCAGATGAACAGTGTGAAAACTGAAGATTCTAGTGATGTGTCGGTCGCGAATGAAATGGCTCTTAGAG	UNK52	575865
11399619|F|0--29:A>G	1.431	TGCAGAGCCATGACGGCAGAGCTCTGGAAACGCAGGTCGGTCTTGAAGTCCTGGGCGATCTCGCGGACC	UNK521	348
11390442|F|0--22:C>T	1.2138	TGCAGTGAAAACCTTTGAAAGTCTAAAGCTGTGAACTGACAGGCCG	UNK54	352010
11398783|F|0--15:A>G	1.6356	TGCAGCAACGACACCATCCATGGGGCTACAGTCTTAAAGGGCCATGCCTGTAACACTCCG	UNK54	560555
11392225|F|0--55:A>G	1.7281	TGCAGCCGTGAGCTATTTCTAAAGACCCCACGATGTCACGTTGGCTCGGGGGCACAGACCGACGTCGAG	UNK54	867323
11396253|F|0--9:C>T	1.2126	TGCAGACAACGAAGACGTTCCACCTCAGTTCACCATGGCCG	UNK54	1049201
11395315|F|0--31:T>C	1.2118	TGCAGATCCCAGCAGGAAGAGCTGCTTTCCTTCTGCGGGAGGCTCCATCTCCCACAGCGCCCCCTGCTG	UNK54	1059761
17882515|F|0--19:C>A	0.84189	TGCAGTCCTACAGAGAGAACCCCAACAATCAGACGGTCCCAAGCACTTGGCGACAGCGAGGAGGAAGAA	UNK55	306360
11395962|F|0--31:C>T	1.0645	TGCAGTGCAGATGTTTCAGACGTGGAGGTACCGCTGCGTGTCAATGTCACGTGTCCCTAAAGCCAGACT	UNK55	401437
11387339|F|0--68:C>T	-1.6657	TGCAGGTAGATAAGAGACAAGAGGCCTGTGGTTATAAATCGGAGCAGTACAGCTCTCACCTCTCTGATC	UNK6	669554
11392883|F|0--42:C>T	-1.3027	TGCAGGTAGGCTGGAGGAGCGGAGTCACTCTCAGATGCTGGACATCCAGTTTTAAGAGTGTTCATACAT	UNK6	1097839
11395549|F|0--39:T>C	-1.3839	TGCAGCTACGGGGCCCTAAACTTACAGGTAACTATGGCATGTAGCAGATAGCAGCTGGTTTCAATGTGT	UNK61	564950
11396115|F|0--50:G>A	0.97468	TGCAGATACTTTTATTACTTACTTTTCTGACAGTTACGTCAGTGTTAGACGTTATGACCTCTGCTAACT	UNK63	26799
17885034|F|0--26:G>A	-1.4319	TGCAGGTAGTGCGCCCACAGGAGGGAGAGCCCATGTTGCTTTTTTGGGCTGTGCCCGGCTGGACCCCAC	UNK66	222235
11394568|F|0--26:G>A	-1.7626	TGCAGGTAGTGCGCCCACAGGAGGGAGAGCCCATGTTGCTTTTTTGGGCTGTGCCCG	UNK66	222247
11390115|F|0--21:G>A	1.3052	TGCAGGGGGAGGGGAGGGGTGGAGCTGGTGGTTGTGAGTCTGTGAAAGTGAATCCTGCCG	UNK667	16025
11397012|F|0--16:C>T	1.9619	TGCAGCCGCTGTTGGGCCTTCTTGACGACCGCTGAGATGTTGTCTGTCCAGGAGATGTCAGCAGAGATG	UNK68.-241	3087
17026450|F|0--26:C>T	1.8142	TGCAGCTCTGAACACCTCAATGACATCACAGCTTGTTCCG	UNK69	163461
11386419|F|0--14:T>C	1.5187	TGCAGCGCCTCCTCTGTCTATGATTAACCCGTCTGAGGAAAAGGTCGGCCAGCTGCTGTTTGCGTTGGA	UNK69	325558
11390469|F|0--36:A>G	1.1683	TGCAGTGAGAGGCTGGAGACAGAAAATCGGGCCAGGATGAAAGATTCCTATCAGTCCG	UNK69	818306
17885202|F|0--15:C>T	1.2455	TGCAGTGATGTTTGCCGGGGCACGGTGACATTTCCTGCTTCACATGGCTGAGCGCCGCTCCCAGAAATC	UNK69	862453
11397844|F|0--53:C>T	1.2934	TGCAGAGACTGATCCTACAAACAATCCACATCTCAGAAACAGAGTAAACCAAACTGCACCACAGTGATC	UNK7	2335843
11389309|F|0--31:A>G	-1.5691	TGCAGCAACATTAATGCAGCTTGTTAGCCTCAGGCAACGCTGTGCTATCTTTGTGTTACCG	UNK75	623596
17025078|F|0--30:C>G	1.6537	TGCAGCCCCTAATCTCTTTGCAGTGGCAGTCCAAGAGTGGTCAGCTGGTACTAATTCACCACACCTGGT	UNK76	292196
11398546|F|0--14:T>C	1.4165	TGCAGCAAATCAAGTCCTTCCATGTGTGCGACACTCTTGTATAGCCTTATCAGTTCGCTTCTGACACCA	UNK760	9807
11398766|F|0--33:T>G	1.1441	TGCAGCAACAGGAGGCCAGATTACGCGTCTGCGTGAAACTAGAGGCGGCGAGGCGGGCCGATGCCGATT	UNK77	487087
11398428|F|0--7:T>C	1.3728	TGCAGAGTTCCTCTTGTTCCTCTTTAATCTGTGGAGGCTCTGGGTCCTCCTGGTCCG	UNK8.-2426	13041
11386796|F|0--66:C>A	-1.491	TGCAGCTTCTAACTTGTAACAGGAATGTCGTGGCTCAAGATGACTTGATATCATTTATGAGGGATACAT	UNK8.-243	746003
17027033|F|0--25:T>A	-1.5611	TGCAGTCAGTTTTTGGCGATGTTACTTTTTATATCCTTTATTTATCCG	UNK8.-243	746069
11385506|F|0--6:C>A	-1.3216	TGCAGACGCACACTGCGCGCCTCTCAGGGAGGAGAGGCACGGTGTGGTTTTTATGCACCCAGGTGGTCC	UNK8.-246	382232
11388886|F|0--29:C>G	1.446	TGCAGAACTTCATTAGTAGTTGTTACAACCAACGAGTAATTCCCG	UNK8.-248.-24	170166
11394607|F|0--29:A>G	-1.6112	TGCAGGTGGGCTGTCACGTGCCTTTTATTACAGAGCGACTTCCG	UNK9	2421677
11391589|F|0--17:A>G	1.3008	TGCAGACACAGAGTGGAATGGCTATATGAGGGTAAAGAGGAACAACCTTCAGACATAGAGATAAAATCC	UNK91	299593
11398879|F|0--6:T>G	0.78895	TGCAGGTGAAGAGTGGGGCAGTGAGCTCAAGGGAGCAGTGCCAAGAGGCTGGAGGGACAGGTAGCGCTA	UNK91	351118
11387376|F|0--14:A>G	1.6317	TGCAGGTCTCACCAACATACACAGATTGGTCTCGGAGAACACTGTTTTATTTAAAACCCACTTTCTATT	UNK92	216818
11397354|F|0--11:G>T	1.299	TGCAGACATGTGAATGGACCTTACAGAGGATGAAACACCG	UNK93	592188
11398401|F|0--48:C>G	2.1105	TGCAGTAAAAAGACACACCTTTAACTTTTGTGCTATAAGTTAAGGAAACTCTCTTAATTCCG	UNK96	183291
11394012|F|0--17:A>G	-1.7108	TGCAGATTGAGGAGAGCAAGAGCCCCG		0
11393853|F|0--15:A>T	-1.6128	TGCAGAGAAACAGACACTGAGTTATGACAGACCG		0
11393470|F|0--23:A>C	-1.569	TGCAGTTTTTGCCGTTATCAGAGAGATAACCATTTTTGCTAGTATGGCAGGGTGTAGGTTGTAGCTGGG		0
11396690|F|0--13:G>A	-1.5635	TGCAGTCTGAATAGAGGGCTATGGCCG		0
11390124|F|0--16:C>G	-1.5307	TGCAGGGGTGGAGGTGCACAGGGAAAAGTCAACCG		0
11396687|F|0--15:G>A	-1.4964	TGCAGTCGTGTGACAGCCCG		0
11389570|F|0--16:G>A	-1.4737	TGCAGCCTGACACCCCGCCCG		0
11389052|F|0--26:T>A	-1.4722	TGCAGAGAGGGAGTGTACAAAGTATGTGTTACAACCG		0
11390045|F|0--17:C>T	-1.2963	TGCAGGCTGAGCATGAACGCATACAGCACAAATGCACCG		0
11397893|F|0--22:C>G	-1.2549	TGCAGACACACAGATCACTCTGCCTGCTAATCTCCCTGCTCTGATAGTCCCTCTACCG		0
11389289|F|0--16:A>G	0.79505	TGCAGATTTCATCCTCAGAAGCGTGGCTGCTCCG		0
11388142|F|0--34:T>C	0.85195	TGCAGTTGAACTGTGAACAAGTTCATGATCTGTGTCTCTTTATGTTAATACACAGCTGCGGGATCTAGG		0
11391397|F|0--10:G>A	0.87248	TGCAGGCCTCGTGTGTAGCCG		0
11394140|F|0--29:A>G	0.87928	TGCAGCCACGGGGCAAACAGGTGGTGGCAAGCCTGGGGGCCTCCTTCGTGGGGCCG		0
11398321|F|0--24:T>C	0.89096	TGCAGAACAGATGTGCACGAGCTGTGATCGGCACTATTTTACACAACATTATGGTCAAATTTAAGCCCC		0
11399403|F|0--22:T>C	0.91173	TGCAGCACAAACATATGCCGCGTGTGTGTGTGTGTGTGTGTGTGTGTGTGTGTGTGTGTGTTTGTGCGC		0
11396622|F|0--11:A>G	0.95998	TGCAGGTCATTAATGGGATAAAGTGGATAGAGAGTCGCTCCAAGCCG		0
11396381|F|0--24:C>T	0.96165	TGCAGCAGCTTCACCTGAATAATCCGCTCATTCAGCACTCGGACTCCTCCTCTTCCTCCG		0
11389054|F|0--5:C>A	0.98356	TGCAGCGAGGTAAAATGGAGACTGGTGCATGTGTGTGCCG		0
11396429|F|0--18:A>T	0.99444	TGCAGCCTCAATTTGTCAAGGTCCCCG		0
11390027|F|0--10:C>T	0.99531	TGCAGGCTACCATGCACCCTGGCCAGTGCACCG		0
11397668|F|0--26:T>C	1.0478	TGCAGAGTTAACTTGATTACCTGCATTTTCCTCAGGATTGTAAGAGGATCCTTGTGAAACTTGTGTGAT		0
11398426|F|0--11:A>G	1.0536	TGCAGAGTCCAACAGACAGGCCG		0
11397217|F|0--62:T>C	1.0671	TGCAGTGATTGGGCACATATGAGAAGACTGAGTGAATCTAAGCTAAAGTCCAGTTGCATACATGCAATA		0
11389833|F|0--15:T>A	1.086	TGCAGCTTTGTCTGGTCTGTCTTACACACTCCG		0
28851073|F|0--7:C>G	1.0947	TGCAGGACTGAATATGCAATAACACTGCTGTTTTTTATTTTCCG		0
11394619|F|0--12:T>G	1.1089	TGCAGGTTACTGTCTTATAAGTACCG		0
11398244|F|0--53:T>A	1.1119	TGCAGGAAAACCTCCTCAACACAGCGCAAAAGGTGATCTGAGCTCACCTTTGTTAACGCCG		0
11394212|F|0--50:A>G	1.1175	TGCAGCCTGTTTGAGTGAGGTTAAAGGGCAAAGGGTTTAAGGAAGGGTTCATCCCACCG		0
11397361|F|0--9:G>A	1.1257	TGCAGACTCGGGGAGGGGTGGAGAGGATGCCG		0
11399801|F|0--12:T>C	1.1381	TGCAGGCAGTTCTCTGGGCAGGTAGAAAGGTCTGCACATGACAGACTTTGCCTCTATGTCCG		0
11396699|F|0--15:G>C	1.1393	TGCAGTGAAACAGCTGACGGCATCCG		0
11394435|F|0--15:G>A	1.1588	TGCAGGAGTGGGAGTGCTGTGGGAACACTCCCG		0
11389972|F|0--10:A>G	1.1694	TGCAGGCAGCAGGACTTTAACTGCTGTGAGCCG		0
11391064|F|0--18:G>C	1.1716	TGCAGAAAGACCTGGTTAGCTTCAGCTCATAGACCG		0
11396834|F|0--9:G>T	1.1947	TGCAGGCATGGACATGCACACTCCG		0
11389092|F|0--14:C>G	1.2035	TGCAGAGCCCGTAACACATCGACCG		0
11396682|F|0--25:T>C	1.2107	TGCAGTCGAGAGCAAAGCAGCTGTATGCCGCCG		0
11393941|F|0--24:A>G	1.2412	TGCAGAGTGTTTCCTCTGAAGGTCAAGCTGAAGTGCGGGTGGGACCG		0
11389809|F|0--21:G>C	1.2662	TGCAGCTTCCTATAGTATGGCGCCG		0
11395980|F|0--50:T>C	1.2891	TGCAGTGGATCTGTATCAGGCACCAGCTGTGACAGATGTGACAGATGTGGTGGTTTCCCCGCTGGAAGC		0
11389673|F|0--20:G>C	1.3199	TGCAGCTACATGCCACTGGTGTCCCG		0
11389371|F|0--26:A>G	1.3361	TGCAGCAGAGAGCATTAAGGCTCAGCAAACCG		0
11389081|F|0--15:G>A	1.3545	TGCAGAGCAGAGCGCGACTGGCCCG		0
11398069|F|0--50:G>A	1.3616	TGCAGAATTAGTTACACTGGCGATTTTTTTCACGACTCTGGCAGCGAGCGGCTCGACTTCAGCGCCGAC		0
11398148|F|0--22:T>A	1.374	TGCAGTAACTGTGCGCAGCTGCTTCCATCAAATAAATCCCCAAGCTCACTCTTTAATAAAGAAACTGTA		0
11394581|F|0--20:T>G	1.3783	TGCAGGTCCTCCTCCTTATTTGGGAGCAGTTCTGGGCTGGCATTGACCCG		0
17026109|F|0--8:G>A	1.3962	TGCAGGCTGAGATGAAAAGCTCTTTGATGAACAGACAGACCG		0
11390119|F|0--6:G>A	1.4202	TGCAGGGGGCGGAGGGAAGTACATCCG		0
11395506|F|0--5:T>C	1.4329	TGCAGTGCCGCTTCAGGGTAGGAGGACGCACCTGAGCAGCAACGCAATCACGCCTCGCTGCCTTAACGT		0
11390565|F|0--29:T>G	1.4514	TGCAGTGTGACTGTTGTTGTGTGTGTGTCTGCCTCCGTGGACGTGTCCCG		0
11390386|F|0--19:C>T	1.466	TGCAGTCCAGAACCTTCACCAGCTGAAAACACCG		0
17027685|F|0--11:T>G	1.4807	TGCAGGCCTGATGGTTGTGGTCCTGCCG		0
17019398|F|0--9:T>C	1.5004	TGCAGTGGGTAATTAGGAGTGAGAGATGAGCCCCCCG		0
11396710|F|0--6:T>G	1.5459	TGCAGTTCATTGAGTTTTCTATCGACACCG		0
22643386|F|0--12:A>G	1.5721	TGCAGTTCTGCCAGCTCTCCAGCTGGCTCCCCG		0
11390767|F|0--23:C>G	1.5809	TGCAGCAGGTACATGCGTCAGCACAGAAGGGGAGGGGGGGTCGCCG		0
17025684|F|0--13:T>C	1.6279	TGCAGCCATGACCTGTGTCGCCG		0
11397905|F|0--15:A>G	1.6514	TGCAGAGCCCTCAGCAGGAACAGAAACGGGGCCG		0
11389941|F|0--8:C>G	1.6909	TGCAGGATCTGACTTTATTACATCCCG		0
11393603|F|0--28:G>A	1.6982	TGCAGTTTCAACTTCCTCTTGAGTCACTGACATGTTTTCCCTACATGGATCGCCCTAGAAATCAAACTA		0
11394534|F|0--14:C>G	1.6996	TGCAGGGCGTAGTTCTCGGACCCG		0
22641480|F|0--48:C>A	1.7238	TGCAGCAACATCCACGCTAATGATGCACAACCCAAACAACCAACCAACCAACAAACAAATAAAAAGTTA		0
11395758|F|0--27:G>T	1.7382	TGCAGGGGTTTACTATCATGTGGTTGGGTTCATTATCTCAATCATGCCACAGCGACAACAAGTTGCACT		0
11397828|F|0--47:A>G	1.7571	TGCAGTTCCCCCTTCTCACACACACACACACACACACACACACACACACTGGCTCTACCGTTTCCAGAT		0
11394264|F|0--23:A>G	1.7666	TGCAGCGTGCGGCTGCGGTTGACACAGTAGATCCG		0
11397339|F|0--28:A>G	1.7778	TGCAGAAAGACTGTGGTGGTCAATAGACACGGGTGGGCAGAGTAGGGACCCG		0
11393091|F|0--43:T>G	1.7833	TGCAGTATTTTATATAATGAAATTAATGGATTAAATATCTTTCTGTTTGGTAAAAGCAGAGTTTACTTT		0
11398991|F|0--17:G>A	1.8104	TGCAGCAGGAACACACCGAACAAACCG		0
11397469|F|0--5:G>A	1.8912	TGCAGGAAAGTGATGTCTGCTCCCAATGTTTTCCG		0
11399140|F|0--6:T>C	1.9019	TGCAGTTAAAGCAACAAATAAAGTCGGAGCAGTTCCTGCAAACCG		0
11398616|F|0--13:C>G	2.0035	TGCAGAACTTGCACCTGAATGGTTTCTCCCCCGTGTGAGTCCTCCG		0
11395013|F|0--22:C>G	2.1888	TGCAGTGATACAAACCATGAATCTCACCCTTATAAAAGTTACAAGGAAATTCATCCG		0
11396437|F|0--25:T>C	2.2745	TGCAGCCTTTAGCGGTAAAACTGAATTATATCTGACGCAAAGTCCG		0
11390627|F|0--14:G>A	2.3268	TGCAGTTCCACGTCGGCGAGGAGGGGGCCG		0
11401094|F|0--23:G>A	2.4854	TGCAGGTGACGAGCAGCAGGTGTGGCTGGAACACCACAGGAACAGGAACACTTCGGAGTCGCAAACCCC		0
